# Supplementary material for: Epidemiological analysis reveals coral species affected by stony coral tissue loss disease present a similar epizootic progression despite differences in susceptibility and population impact
Source: PLoS One. 2026 Jan 2;21(1):e0339054. doi: 10.1371/journal.pone.0339054 (PMC12758708; doi:10.1371/journal.pone.0339054)
Supplement: S2 Table — (XLSX) [file pone.0339054.s007.xlsx]

## Sheet: List
SCTLD	Disease Curve	Type	Authors	Article Title	Source Title	Publication Year	Volume	Issue	DOI	DOI Link
No	No	NA	Antonius, A	Incidence and prevalence of coral diseases on coral reefs - What progress in research?	CORAL REEFS	1995	14	4	10.1007/BF00334345	http://dx.doi.org/10.1007/BF00334345
No	No	NA	Hayes, RL; Goreau, NI	The significance of emerging diseases in the tropical coral reef ecosystem	REVISTA DE BIOLOGIA TROPICAL	1998	46
No	No	NA	Ravindran, J; Raghukumar, C; Raghukumar, S	Disease and stress-induced mortality of corals in Indian reefs and observations on bleaching of corals in the Andamans	CURRENT SCIENCE	1999	76	2
No	No	NA	Slattery, M	Fungal pathogenesis of the sea fan Gorgonia ventalina: direct and indirect consequences	CHEMOECOLOGY	1999	9	3	10.1007/s000490050039	http://dx.doi.org/10.1007/s000490050039
No	No	NA	Yamashiro, H; Yamamoto, M; van Woesik, R	Tumor formation on the coral Montipora informis	DISEASES OF AQUATIC ORGANISMS	2000	41	3	10.3354/dao041211	http://dx.doi.org/10.3354/dao041211
No	No	NA	Harvell, D; Kim, K; Quirolo, C; Weir, J; Smith, G	Coral bleaching and disease:: contributors to 1998 mass mortality in Briareum asbestinum (Octocorallia, Gorgonacea)	HYDROBIOLOGIA	2001	460		10.1023/A:1013169331913	http://dx.doi.org/10.1023/A:1013169331913
No	No	NA	Porter, JW; Dustan, P; Jaap, WC; Patterson, KL; Kosmynin, V; Meier, OW; Patterson, ME; Parsons, M	Patterns of spread of coral disease in the Florida Keys	HYDROBIOLOGIA	2001	460		10.1023/A:1013177617800	http://dx.doi.org/10.1023/A:1013177617800
No	No	NA	Ravindran, J; Raghukumar, C; Raghukumar, S	Fungi in Porites lutea:: association with healthy and diseased corals	DISEASES OF AQUATIC ORGANISMS	2001	47	3	10.3354/dao047219	http://dx.doi.org/10.3354/dao047219
No	No	NA	Santavy, DL; Mueller, E; Peters, EC; MacLaughlin, L; Porter, JW; Patterson, KL; Campbell, J	Quantitative assessment of coral diseases in the Florida Keys: strategy and methodology	HYDROBIOLOGIA	2001	460		10.1023/A:1013194422440	http://dx.doi.org/10.1023/A:1013194422440
No	No	NA	Wesseling, I; Uychiaoco, AJ; Aliño, PM; Vermaat, JE	Partial mortality in Porites corals:: Variation among Philippine reefs	INTERNATIONAL REVIEW OF HYDROBIOLOGY	2001	86	1	10.1002/1522-2632(200101)86:1<77::AID-IROH77>3.3.CO;2-Z	http://dx.doi.org/10.1002/1522-2632(200101)86:1<77::AID-IROH77>3.3.CO;2-Z
No	NA	NA	García, A; Cróquer, A; Pauls, SM	Relationship between disease incidence and size structure and species of corals at the Archipielago de los Roques National Park, Venezuela	INTERCIENCIA	2002	27	9
No	No	NA	Jolles, AE; Sullivan, P; Alker, AP; Harvell, CD	Disease transmission of aspergillosis in sea fans: Inferring process from spatial pattern	ECOLOGY	2002	83	9	10.2307/3071798	http://dx.doi.org/10.2307/3071798
No	No	NA	Kuta, KG; Richardson, LL	Ecological aspects of black band disease of corals: relationships between disease incidence and environmental factors	CORAL REEFS	2002	21	4	10.1007/s00338-002-0261-6	http://dx.doi.org/10.1007/s00338-002-0261-6
No	No	NA	Nugues, MM	Impact of a coral disease outbreak on coral communities in St. Lucia: What and how much has been lost?	MARINE ECOLOGY PROGRESS SERIES	2002	229		10.3354/meps229061	http://dx.doi.org/10.3354/meps229061
No	No	NA	Borger, JL	Three scleractinian coral diseases in Dominica, West Indies: distribution, infection patterns and contribution to coral tissue mortality	REVISTA DE BIOLOGIA TROPICAL	2003	51
No	No	NA	Bruno, JF; Petes, LE; Harvell, CD; Hettinger, A	Nutrient enrichment can increase the severity of coral diseases	ECOLOGY LETTERS	2003	6	12	10.1046/j.1461-0248.2003.00544.x	http://dx.doi.org/10.1046/j.1461-0248.2003.00544.x
No	NA	NA	Cróquer, A; Bone, D	Disease in scleractinian corals:: A new problem in the reef at Cayo Sombrero, Morrocoy National Park, Venezuela?	REVISTA DE BIOLOGIA TROPICAL	2003	51
No	No	NA	Croquer, A; Pauls, SM; Zubillaga, AL	White plague disease outbreak in a coral reef at Los Roques National Park, Venezuela	REVISTA DE BIOLOGIA TROPICAL	2003	51
No	No	NA	García, A; Cróquer, A; Pauls, SM	Present state of diseases and other signs of reef deterioration at seven coral reefs at Los Roques Archipelago National Park, Venezuela	REVISTA DE BIOLOGIA TROPICAL	2003	51
No	Yes	prevalence	Miller, J; Rogers, C; Waara, R	Monitoring the coral disease, plague type II, on coral reefs in St. John, US Virgin Islands	REVISTA DE BIOLOGIA TROPICAL	2003	51
No	No	NA	Petes, LE; Harvell, CD; Peters, EC; Webb, MAH; Mullen, KM	Pathogens compromise reproduction and induce melanization in Caribbean sea fans	MARINE ECOLOGY PROGRESS SERIES	2003	264		10.3354/meps264167	http://dx.doi.org/10.3354/meps264167
No	Yes	prevalence	Raymundo, LJH; Harvell, CD; Reynolds, TL	Porites ulcerative white spot disease:: description, prevalence, and host range of a new coral disease affecting Indo-Pacific reefs	DISEASES OF AQUATIC ORGANISMS	2003	56	2	10.3354/dao056095	http://dx.doi.org/10.3354/dao056095
No	No	NA	Bries, JM; Debrot, AO; Meyer, DL	Damage to the leeward reefs of Curacao and Bonaire, Netherlands Antilles from a rare storm event: Hurricane Lenny, November 1999	CORAL REEFS	2004	23	2	10.1007/s00338-004-0379-9	http://dx.doi.org/10.1007/s00338-004-0379-9
No	No	NA	Casas, V; Kline, DI; Wegley, L; Yu, YN; Breitbart, M; Rohwer, F	Widespread association of a Rickettsiales-like bacterium with reef-building corals	ENVIRONMENTAL MICROBIOLOGY	2004	6	11	10.1111/j.1462-2920.2004.00647.x	http://dx.doi.org/10.1111/j.1462-2920.2004.00647.x
No	Yes	prevalence	Kim, K; Harvell, CD	The rise and fall of a six-year coral-fungal epizootic	AMERICAN NATURALIST	2004	164	5	10.1086/424609	http://dx.doi.org/10.1086/424609
No	No	NA	Nugues, MM; Smith, GW; Hooidonk, RJ; Seabra, MI; Bak, RPM	Algal contact as a trigger for coral disease	ECOLOGY LETTERS	2004	7	10	10.1111/j.1461-0248.2004.00651.x	http://dx.doi.org/10.1111/j.1461-0248.2004.00651.x
No	Yes	incidence	Borger, JL	Scleractinian coral diseases in south Florida: incidence, species susceptibility, and mortality	DISEASES OF AQUATIC ORGANISMS	2005	67	3	10.3354/dao067249	http://dx.doi.org/10.3354/dao067249
No	Yes	incidence	Borger, JL; Steiner, SCC	The spatial and temporal dynamics of coral diseases in Dominica, West Indies	BULLETIN OF MARINE SCIENCE	2005	77	1		The spatial and temporal dynamics of coral diseases in Dominica, West Indies (ingentaconnect.com)
No	No	NA	Foley, JE; Sokolow, SH; Girvetz, E; Foley, CW; Foley, P	Spatial epidemiology of Caribbean yellow band syndrome in Montastrea spp. coral in the eastern Yucatan, Mexico	HYDROBIOLOGIA	2005	548		10.1007/s10750-005-3619-2	http://dx.doi.org/10.1007/s10750-005-3619-2
No	No	NA	Garzón-Ferreira, J; Zea, S; Díaz, JM	Incidence of partial mortality and other health indicators in hard-coral communities of four southwestern Caribbean atolls	BULLETIN OF MARINE SCIENCE	2005	76	1
No	No	NA	Jordán-Dahlgren, E; Maldonado, MA; Rodríguez-Martínez, RE	Diseases and partial mortality in Montastraea annularis species complex in reefs with differing environmental conditions (NW Caribbean and Gulf of Mexico)	DISEASES OF AQUATIC ORGANISMS	2005	63	1	10.3354/dao063003	http://dx.doi.org/10.3354/dao063003
No	No	NA	Kaczmarsky, LT; Draud, M; Williams, EH	Is there a relationship between proximity to sewage effluent and the prevalence of coral disease	CARIBBEAN JOURNAL OF SCIENCE	2005	41	1
No	No	NA	Panek, FM	Epizootics and disease of coral reef fish in the Tropical Western Atlantic and Gulf of Mexico	REVIEWS IN FISHERIES SCIENCE	2005	13	1	10.1080/10641260590885852	http://dx.doi.org/10.1080/10641260590885852
No	No	NA	Raymundo, LJ; Rosell, KB; Reboton, CT; Kaczmarsky, L	Coral diseases on Philippine reefs:: genus Porites is a dominant host	DISEASES OF AQUATIC ORGANISMS	2005	64	3	10.3354/dao064181	http://dx.doi.org/10.3354/dao064181
No	No	NA	Santavy, DL; Summers, JK; Engle, VD; Harwell, LC	The condition of coral reefs in South Florida (2000) using coral disease and bleaching as indicators	ENVIRONMENTAL MONITORING AND ASSESSMENT	2005	100	1-3	10.1007/s10661-005-4767-6	http://dx.doi.org/10.1007/s10661-005-4767-6
No	Yes	prevalence	Williams, DE; Miller, MW	Coral disease outbreak:: pattern, prevalence and transmission in Acropora cervicornis	MARINE ECOLOGY PROGRESS SERIES	2005	301		10.3354/meps301119	http://dx.doi.org/10.3354/meps301119
No	Yes	prevalence	Bruckner, AW; Bruckner, RJ	Consequences of yellow band disease (YBD) on Montastraea annularis (species complex) populations on remote reefs off Mona Island, Puerto Rico	DISEASES OF AQUATIC ORGANISMS	2006	69	1	10.3354/dao069067	http://dx.doi.org/10.3354/dao069067
No	No	NA	Cróquer, A; Bastidas, C; Lipscomb, D	Folliculinid ciliates:: a new threat to Caribbean corals?	DISEASES OF AQUATIC ORGANISMS	2006	69	1	10.3354/dao069075	http://dx.doi.org/10.3354/dao069075
No	No	NA	Cróquer, A; Bastidas, C; Lipscomp, D; Rodríguez-Martínez, RE; Jordan-Dahlgren, E; Guzman, HM	First report of folliculinid ciliates affecting Caribbean scleractinian corals	CORAL REEFS	2006	25	2	10.1007/s00338-005-0068-3	http://dx.doi.org/10.1007/s00338-005-0068-3
No	No	NA	Dalton, SJ; Smith, SDA	Coral disease dynamics at a subtropical location, Solitary Islands Marine Park, eastern Australia	CORAL REEFS	2006	25	1	10.1007/s00338-005-0039-8	http://dx.doi.org/10.1007/s00338-005-0039-8
No	No	NA	Domart-Coulon, IJ; Traylor-Knowles, N; Peters, E; Elbert, D; Downs, CA; Price, K; Stubbs, J; McLaughlin, S; Cox, E; Aeby, G; Brown, PR; Ostrander, GK	Comprehensive characterization of skeletal tissue growth anomalies of the finger coral Porites compressa	CORAL REEFS	2006	25	4	10.1007/s00338-006-0133-6	http://dx.doi.org/10.1007/s00338-006-0133-6
No	Yes	prevalence	Gochfeld, DJ; Olson, JB; Slattery, M	Colony versus population variation in susceptibility and resistance to dark spot syndrome in the Caribbean coral Siderastrea siderea	DISEASES OF AQUATIC ORGANISMS	2006	69	1	10.3354/dao069053	http://dx.doi.org/10.3354/dao069053
No	No	NA	Grober-Dunsmore, R; Bonito, V; Frazer, TK	Potential inhibitors to recovery of Acropora palmata populations in St. John, US Virgin Islands	MARINE ECOLOGY PROGRESS SERIES	2006	321		10.3354/meps321123	http://dx.doi.org/10.3354/meps321123
No	No	NA	Kaczmarsky, LT	Coral disease dynamics in the central Philippines	DISEASES OF AQUATIC ORGANISMS	2006	69	1	10.3354/dao069009	http://dx.doi.org/10.3354/dao069009
No	No	NA	Kim, K; Alker, AP; Shuster, K; Quirolo, C; Harvell, CD	Longitudinal study of aspergillosis in sea fan corals	DISEASES OF AQUATIC ORGANISMS	2006	69	1	10.3354/dao069095	http://dx.doi.org/10.3354/dao069095
No	No	NA	Mayor, PA; Rogers, CS; Hillis-Starr, ZM	Distribution and abundance of elkhorn coral, Acropora palmata, and prevalence of White-Band disease at Buck Island Reef National Monument, St. Croix, US Virgin Islands	CORAL REEFS	2006	25	2	10.1007/s00338-006-0093-x	http://dx.doi.org/10.1007/s00338-006-0093-x
No	No	NA	Mullen, KM; Harvell, CD; Alker, AP; Dube, D; Jordán-Dahlgren, E; Ward, JR; Petes, LE	Host range and resistance to aspergillosis in three sea fan species from the Yucatan	MARINE BIOLOGY	2006	149	6	10.1007/s00227-006-0275-7	http://dx.doi.org/10.1007/s00227-006-0275-7
No	No	NA	Page, C; Willis, B	Distribution, host range and large-scale spatial variability in black band disease prevalence on the Great Barrier Reef, Australia	DISEASES OF AQUATIC ORGANISMS	2006	69	1	10.3354/dao069041	http://dx.doi.org/10.3354/dao069041
No	Yes	prevalence	Ravindran, J; Raghukumar, C	Pink-line syndrome, a physiological crisis in the scleractinian coral Porites lutea	MARINE BIOLOGY	2006	149	2	10.1007/s00227-005-0192-1	http://dx.doi.org/10.1007/s00227-005-0192-1
No	No	NA	Voss, JD; Richardson, LL	Coral diseases near Lee Stocking Island, Bahamas: Patterns and potential drivers	DISEASES OF AQUATIC ORGANISMS	2006	69	1	10.3354/dao069033	http://dx.doi.org/10.3354/dao069033
No	No	NA	Voss, JD; Richardson, LL	Nutrient enrichment enhances black band disease progression in corals	CORAL REEFS	2006	25	4	10.1007/s00338-006-0131-8	http://dx.doi.org/10.1007/s00338-006-0131-8
No	Yes	prevalence	Ward, JR; Rypien, KL; Bruno, JF; Harvell, CD; Jordán-Dahlgren, E; Mullen, KM; Rodríguez-Martínez, RE; Sánchez, J; Smith, G	Coral diversity and disease in Mexico	DISEASES OF AQUATIC ORGANISMS	2006	69	1	10.3354/dao069023	http://dx.doi.org/10.3354/dao069023
No	No	NA	Aeby, GS	Spatial and temporal patterns of Porites trematodiasis on the reefs of Kaneohe Bay, Oahu, Hawaii	BULLETIN OF MARINE SCIENCE	2007	80	1
No	No	NA	Ainsworth, TD; Kramasky-Winter, E; Loya, Y; Hoegh-Guldberg, O; Fine, M	Coral disease diagnostics: What's between a plague and a band?	APPLIED AND ENVIRONMENTAL MICROBIOLOGY	2007	73	3	10.1128/AEM.02172-06	http://dx.doi.org/10.1128/AEM.02172-06
No	No	NA	Baker, DM; MacAvoy, SE; Kim, K	Relationship between water quality, δ15N, and aspergillosis of Caribbean sea fan corals	MARINE ECOLOGY PROGRESS SERIES	2007	343		10.3354/meps06937	http://dx.doi.org/10.3354/meps06937
No	Yes	prevalence	Coelho, VR; Manfrino, C	Coral community decline at a remote Caribbean island: marine no-take reserves are not enough	AQUATIC CONSERVATION-MARINE AND FRESHWATER ECOSYSTEMS	2007	17	7	10.1002/aqc.822	http://dx.doi.org/10.1002/aqc.822
No	No	NA	Ellner, SP; Jones, LE; Mydlarz, LD; Harvell, CD	Within-host disease ecology in the sea fan Gorgonia ventalina:: Modeling the spatial immunodynamics of a coral-pathogen interaction	AMERICAN NATURALIST	2007	170	6	10.1086/522841	http://dx.doi.org/10.1086/522841
No	No	NA	Haapkylä, J; Seymour, AS; Trebilco, J; Smith, D	Coral disease prevalence and coral health in the Wakatobi Marine Park, south-east Sulawesi, Indonesia	JOURNAL OF THE MARINE BIOLOGICAL ASSOCIATION OF THE UNITED KINGDOM	2007	87	2	10.1017/S0025315407055828	http://dx.doi.org/10.1017/S0025315407055828
No	No	NA	Hall-Spencer, JM; Pike, J; Munn, CB	Diseases affect cold-water corals too:: Eunicella verrucosa (Cnidaria: Gorgonacea) necrosis in SW England	DISEASES OF AQUATIC ORGANISMS	2007	76	2	10.3354/dao076087	http://dx.doi.org/10.3354/dao076087
No	No	NA	Klaus, JS; Janse, I; Heikoop, JM; Sanford, RA; Fouke, BW	Coral microbial communities, zooxanthellae and mucus along gradients of seawater depth and coastal pollution	ENVIRONMENTAL MICROBIOLOGY	2007	9	5	10.1111/j.1462-2920.2007.01249.x	http://dx.doi.org/10.1111/j.1462-2920.2007.01249.x
No	No	NA	Miller, MW; Williams, DE	Coral disease outbreak at Navassa, a remote Caribbean island	CORAL REEFS	2007	26	1	10.1007/s00338-006-0165-y	http://dx.doi.org/10.1007/s00338-006-0165-y
No	No	NA	Ryan, DAJ	Application of the beta-binomial model for the detection of rare marine benthos using point intercept techniques	ENVIRONMETRICS	2007	18	4	10.1002/env.813	http://dx.doi.org/10.1002/env.813
No	No	NA	Yarden, O; Ainsworth, TD; Roff, G; Leggat, W; Fine, M; Hoegh-Guldberg, O	Increased prevalence of ubiquitous ascomycetes in an acropoid coral (Acropora formosa) exhibiting symptoms of brown band syndrome and skeletal eroding band disease	APPLIED AND ENVIRONMENTAL MICROBIOLOGY	2007	73	8	10.1128/AEM.02738-06	http://dx.doi.org/10.1128/AEM.02738-06
No	Yes	prevalence	Anthony, SL; Page, CA; Bourne, DG; Willis, BL	Newly characterized distinct phases of the coral disease 'atramentous necrosis' on the Great Barrier Reef	DISEASES OF AQUATIC ORGANISMS	2008	81	3	10.3354/dao01962	http://dx.doi.org/10.3354/dao01962
No	No	NA	Calnan, JM; Smith, TB; Nemeth, RS; Kadison, E; Blondeau, J	Coral disease prevalence and host susceptibility on mid-depth and deep reefs in the United States Virgin Islands	REVISTA DE BIOLOGIA TROPICAL	2008	56			Coral disease prevalence and host susceptibility... - Google Académico
No	No	NA	Couch, CS; Mydlarz, LD; Harvell, CD; Douglas, NL	Variation in measures of immunocompetence of sea fan coral, Gorgonia ventalina, in the Florida Keys	MARINE BIOLOGY	2008	155	3	10.1007/s00227-008-1024-x	http://dx.doi.org/10.1007/s00227-008-1024-x
No	No	NA	Dinsdale, EA; Pantos, O; Smriga, S; Edwards, RA; Angly, F; Wegley, L; Hatay, M; Hall, D; Brown, E; Haynes, M; Krause, L; Sala, E; Sandin, SA; Thurber, RV; Willis, BL; Azam, F; Knowlton, N; Rohwer, F	Microbial Ecology of Four Coral Atolls in the Northern Line Islands	PLOS ONE	2008	3	2	10.1371/journal.pone.0001584	http://dx.doi.org/10.1371/journal.pone.0001584
No	No	NA	Foster, NL; Box, SJ; Mumby, PJ	Competitive effects of macroalgae on the fecundity of the reef-building coral Montastraea annularis	MARINE ECOLOGY PROGRESS SERIES	2008	367		10.3354/meps07594	http://dx.doi.org/10.3354/meps07594
No	No	NA	Francini, RB; Moura, RL; Thompson, FL; Reis, RM; Kaufman, L; Kikuchi, RKP; Leao, ZM	Diseases leading to accelerated decline of reef corals in the largest South Atlantic reef complex (Abrolhos Bank, eastern Brazil)	MARINE POLLUTION BULLETIN	2008	56	5	10.1016/j.marpolbul.2008.02.013	http://dx.doi.org/10.1016/j.marpolbul.2008.02.013
No	No	NA	Muller, EM; Rogers, CS; Spitzack, AS; van Woesik, R	Bleaching increases likelihood of disease on Acropora palmata (Lamarck) in Hawksnest Bay, St John, US Virgin Islands	CORAL REEFS	2008	27	1	10.1007/s00338-007-0310-2	http://dx.doi.org/10.1007/s00338-007-0310-2
No	No	NA	Page, CA; Willis, BL	Epidemiology of skeletal eroding band on the Great Barrier Reef and the role of injury in the initiation of this widespread coral disease	CORAL REEFS	2008	27	2	10.1007/s00338-007-0317-8	http://dx.doi.org/10.1007/s00338-007-0317-8
No	No	NA	Patten, NL; Harrison, PL; Mitchell, JG	Prevalence of virus-like particles within a staghorn scleractinian coral (Acropora muricata) from the Great Barrier Reef	CORAL REEFS	2008	27	3	10.1007/s00338-008-0356-9	http://dx.doi.org/10.1007/s00338-008-0356-9
No	Yes	prevalence	Rodríguez, S; Cróquer, A	Dynamics of Black Band Disease in a Diploria strigosa population subjected to annual upwelling on the northeastern coast of Venezuela	CORAL REEFS	2008	27	2	10.1007/s00338-007-0341-8	http://dx.doi.org/10.1007/s00338-007-0341-8
No	No	NA	Sekar, R; Kaczmarsky, LT; Richardson, LL	Microbial community composition of black band disease on the coral host Siderastrea siderea from three regions of the wider Caribbean	MARINE ECOLOGY PROGRESS SERIES	2008	362		10.3354/meps07496	http://dx.doi.org/10.3354/meps07496
No	No	NA	Smith, TB; Nemeth, RS; Blondeau, J; Calnan, JM; Kadison, E; Herzlieb, S	Assessing coral reef health across onshore to offshore stress gradients in the US Virgin Islands	MARINE POLLUTION BULLETIN	2008	56	12	10.1016/j.marpolbul.2008.08.015	http://dx.doi.org/10.1016/j.marpolbul.2008.08.015
No	No	NA	Work, TM; Aeby, GS; Coies, SL	Distribution and morphology of growth anomalies in Acropora from the Indo-Pacific	DISEASES OF AQUATIC ORGANISMS	2008	78	3	10.3354/dao01881	http://dx.doi.org/10.3354/dao01881
No	No	NA	Work, TM; Richardson, LL; Reynolds, TL; Willis, BL	Biomedical and veterinary science can increase our understanding of coral disease	JOURNAL OF EXPERIMENTAL MARINE BIOLOGY AND ECOLOGY	2008	362	2	10.1016/j.jembe.2008.05.011	http://dx.doi.org/10.1016/j.jembe.2008.05.011
No	No	NA	Zubillaga, AL; Márquez, LM; Cróquer, A; Bastidas, C	Ecological and genetic data indicate recovery of the endangered coral Acropora palmata in Los Roques, Southern Caribbean	CORAL REEFS	2008	27	1	10.1007/s00338-007-0291-1	http://dx.doi.org/10.1007/s00338-007-0291-1
No	Yes	incidence	Brandt, ME; McManus, JW	Disease incidence is related to bleaching extent in reef-building corals	ECOLOGY	2009	90	10	10.1890/08-0445.1	http://dx.doi.org/10.1890/08-0445.1
No	No	NA	Brandt, ME; McManus, JW	Dynamics and impact of the coral disease white plague: insights from a simulation model	DISEASES OF AQUATIC ORGANISMS	2009	87	1-2	10.3354/dao02137	http://dx.doi.org/10.3354/dao02137
No	Yes	incidence	Bruckner, AW; Hill, RL	Ten years of change to coral communities off Mona and Desecheo Islands, Puerto Rico, from disease and bleaching	DISEASES OF AQUATIC ORGANISMS	2009	87	1-2	10.3354/dao02120	http://dx.doi.org/10.3354/dao02120
No	No	NA	Correa, AMS; Brandt, ME; Smith, TB; Thornhill, DJ; Baker, AC	Symbiodinium associations with diseased and healthy scleractinian corals	CORAL REEFS	2009	28	2	10.1007/s00338-008-0464-6	http://dx.doi.org/10.1007/s00338-008-0464-6
No	No	NA	Cróquer, A; Weil, E	Changes in Caribbean coral disease prevalence after the 2005 bleaching event	DISEASES OF AQUATIC ORGANISMS	2009	87	1-2	10.3354/dao02164	http://dx.doi.org/10.3354/dao02164
No	No	NA	Cróquer, A; Weil, E	Spatial variability in distribution and prevalence of Caribbean scleractinian coral and octocoral diseases. II. Genera-level analysis	DISEASES OF AQUATIC ORGANISMS	2009	83	3	10.3354/dao02012	http://dx.doi.org/10.3354/dao02012
No	Yes	prevalence	Flynn, K; Weil, E	Variability of aspergillosis in Gorgonia ventalina in La Parguera, Puerto Rico	CARIBBEAN JOURNAL OF SCIENCE	2009	45	2-3
No	No	NA	Haapkylä, J; Unsworth, RKF; Seymour, AS; Melbourne-Thomas, J; Flavell, M; Willis, BL; Smith, DJ	Spatio-temporal coral disease dynamics in the Wakatobi Marine National Park, South-East Sulawesi, Indonesia	DISEASES OF AQUATIC ORGANISMS	2009	87	1-2	10.3354/dao02160	http://dx.doi.org/10.3354/dao02160
No	No	NA	Irizarry-Soto, E; Weil, E	Spatial and temporal variability in juvenile coral densities, survivorship and recruitment in La Parguera, southwestern Puerto Rico	CARIBBEAN JOURNAL OF SCIENCE	2009	45	2-3
No	No	NA	McClanahan, TR; Weil, E; Maina, J	Strong relationship between coral bleaching and growth anomalies in massive Porites	GLOBAL CHANGE BIOLOGY	2009	15	7	10.1111/j.1365-2486.2008.01799.x	http://dx.doi.org/10.1111/j.1365-2486.2008.01799.x
No	No	NA	Muller, EM; van Woesik, R	Shading reduces coral-disease progression	CORAL REEFS	2009	28	3	10.1007/s00338-009-0504-x	http://dx.doi.org/10.1007/s00338-009-0504-x
No	No	NA	Myers, RL; Raymundo, LJ	Coral disease in Micronesian reefs: a link between disease prevalence and host abundance	DISEASES OF AQUATIC ORGANISMS	2009	87	1-2	10.3354/dao02139	http://dx.doi.org/10.3354/dao02139
No	No	NA	Nugues, MM; Bak, RPM	Brown-band syndrome on feeding scars of the crown-of-thorn starfish Acanthaster planci	CORAL REEFS	2009	28	2	10.1007/s00338-009-0468-x	http://dx.doi.org/10.1007/s00338-009-0468-x
No	No	NA	Page, CA; Baker, DM; Harvell, CD; Golbuu, Y; Raymundo, L; Neale, SJ; Rosell, KB; Rypien, KL; Andras, JP; Willis, BL	Influence of marine reserves on coral disease prevalence	DISEASES OF AQUATIC ORGANISMS	2009	87	1-2	10.3354/dao02112	http://dx.doi.org/10.3354/dao02112
No	No	NA	Raymundo, LJ; Halford, AR; Maypa, AP; Kerr, AM	Functionally diverse reef-fish communities ameliorate coral disease	PROCEEDINGS OF THE NATIONAL ACADEMY OF SCIENCES OF THE UNITED STATES OF AMERICA	2009	106	40	10.1073/pnas.0900365106	http://dx.doi.org/10.1073/pnas.0900365106
No	No	NA	Rosenberg, E; Kushmaro, A; Kramarsky-Winter, E; Banin, E; Yossi, L	The role of microorganisms in coral bleaching	ISME JOURNAL	2009	3	2	10.1038/ismej.2008.104	http://dx.doi.org/10.1038/ismej.2008.104
No	No	NA	Thinesh, T; Mathews, G; Edward, JKP	Coral disease prevalence in Mandapam group of islands, Gulf of Mannar, Southeastern India	INDIAN JOURNAL OF MARINE SCIENCES	2009	38	4
No	No	NA	Vargas-Angel, B	CORAL HEALTH AND DISEASE ASSESSMENT IN THE US PACIFIC REMOTE ISLAND AREAS	BULLETIN OF MARINE SCIENCE	2009	84	2
No	No	NA	Weil, E; Cróquer, A	Spatial variability in distribution and prevalence of Caribbean scleractinian coral and octocoral diseases. I. Community-level analysis	DISEASES OF AQUATIC ORGANISMS	2009	83	3	10.3354/dao02011	http://dx.doi.org/10.3354/dao02011
No	Yes	prevalence	Weil, E; Croquer, A; Urreiztieta, I	Temporal variability and impact of coral diseases and bleaching in La Parguera, Puerto Rico from 2003-2007	CARIBBEAN JOURNAL OF SCIENCE	2009	45	2-3
No	Yes	incidence	Zvuloni, A; Artzy-Randrup, Y; Stone, L; Kramarsky-Winter, E; Barkan, R; Loya, Y	Spatio-Temporal Transmission Patterns of Black-Band Disease in a Coral Community	PLOS ONE	2009	4	4	10.1371/journal.pone.0004993	http://dx.doi.org/10.1371/journal.pone.0004993
No	No	NA	Aeby, GS; Ross, M; Williams, GJ; Lewis, TD; Work, TM	Disease dynamics of Montipora white syndrome within Kaneohe Bay, Oahu, Hawaii: distribution, seasonality, virulence, and transmissibility	DISEASES OF AQUATIC ORGANISMS	2010	91	1	10.3354/dao02247	http://dx.doi.org/10.3354/dao02247
No	No	NA	Bruckner, AW; Borneman, EH	Implications of coral harvest and transplantation on reefs in northwestern Dominica	REVISTA DE BIOLOGIA TROPICAL	2010	58
No	No	NA	Dalton, SJ; Godwin, S; Smith, SDA; Pereg, L	Australian subtropical white syndrome: a transmissible, temperature-dependent coral disease	MARINE AND FRESHWATER RESEARCH	2010	61	3	10.1071/MF09060	http://dx.doi.org/10.1071/MF09060
No	NA	NA	Dalton, SJ; Smith, SDA; Harrison, M; Carroll, AG; Pereg, L; Cairns, SC	SPATIAL AND TEMPORAL PATTERNS OF AUSTRALIAN SUBTROPICAL WHITE SYNDROME AT EAST AUSTRALIAN REEFS: HOST RANGE, PREVALENCE, AND PROGRESSION OF TISSUE NECROSIS	HANDBOOK OF DISEASE OUTBREAKS: PREVENTION, DETECTION AND CONTROL	2010
No	Yes	prevalence	Francini, R; Reis, R; Meirelles, P; Moura, R; Thompson, F; Kikuchi, R; Kaufman, L	Seasonal prevalence of white plague like disease on the endemic Brazilian reef coral Mussismilia braziliensis	LATIN AMERICAN JOURNAL OF AQUATIC RESEARCH	2010	38	2	10.3856/vol38-issue2-fulltext-16	http://dx.doi.org/10.3856/vol38-issue2-fulltext-16
No	No	NA	Garzón-Ferreira, J; Rodríguez-Ramírez, A	SIMAC: Development and implementation of a coral reef monitoring network in Colombia	REVISTA DE BIOLOGIA TROPICAL	2010	58
No	Yes	prevalence	Haapkylä, J; Melbourne-Thomas, J; Flavell, M; Willis, BL	Spatiotemporal patterns of coral disease prevalence on Heron Island, Great Barrier Reef, Australia	CORAL REEFS	2010	29	4	10.1007/s00338-010-0660-z	http://dx.doi.org/10.1007/s00338-010-0660-z
No	No	NA	Hobbs, JPA; Frisch, AJ	Coral disease in the Indian Ocean: taxonomic susceptibility, spatial distribution and the role of host density on the prevalence of white syndrome	DISEASES OF AQUATIC ORGANISMS	2010	89	1	10.3354/dao02181	http://dx.doi.org/10.3354/dao02181
No	Yes	prevalence	Navas-Camacho, R; Gil-Agudelo, DL; Rodríguez-Ramírez, A; Reyes-Nivia, MC; Garzón-Ferreira, J	Coral diseases and bleaching on Colombian Caribbean coral reefs	REVISTA DE BIOLOGIA TROPICAL	2010	58
No	No	NA	Rivest, EB; Baker, DM; Rypien, KL; Harvell, CD	Nitrogen source preference of Aspergillus sydowii, an infective agent associated with aspergillosis of sea fan corals	LIMNOLOGY AND OCEANOGRAPHY	2010	55	1	10.4319/lo.2010.55.1.0386	http://dx.doi.org/10.4319/lo.2010.55.1.0386
No	No	NA	Rogers, CS	Words matter: recommendations for clarifying coral disease nomenclature and terminology	DISEASES OF AQUATIC ORGANISMS	2010	91	2	10.3354/dao02261	http://dx.doi.org/10.3354/dao02261
No	No	NA	Smith, TB; Blondeau, J; Nemeth, RS; Pittman, SJ; Calnan, JM; Kadison, E; Gass, J	Benthic structure and cryptic mortality in a Caribbean mesophotic coral reef bank system, the Hind Bank Marine Conservation District, US Virgin Islands	CORAL REEFS	2010	29	2	10.1007/s00338-009-0575-8	http://dx.doi.org/10.1007/s00338-009-0575-8
No	No	NA	Vargas-Angel, B	Crustose coralline algal diseases in the US-Affiliated Pacific Islands	CORAL REEFS	2010	29	4	10.1007/s00338-010-0646-x	http://dx.doi.org/10.1007/s00338-010-0646-x
No	No	NA	Williams, GJ; Aeby, GS; Cowie, ROM; Davy, SK	Predictive Modeling of Coral Disease Distribution within a Reef System	PLOS ONE	2010	5	2	10.1371/journal.pone.0009264	http://dx.doi.org/10.1371/journal.pone.0009264
No	No	NA	Zuluaga-Montero, A; Toledo-Hernández, C; Rodríguez, JA; Sabat, AM; Bayman, P	Spatial variation in fungal communities isolated from healthy and diseased sea fans Gorgonia ventalina and seawater	AQUATIC BIOLOGY	2010	8	2	10.3354/ab00218	http://dx.doi.org/10.3354/ab00218
No	No	NA	Aeby, GS; Williams, GJ; Franklin, EC; Haapkyla, J; Harvell, CD; Neale, S; Page, CA; Raymundo, L; Vargas-Angel, B; Willis, BL; Work, TM; Davy, SK	Growth Anomalies on the Coral Genera Acropora and Porites Are Strongly Associated with Host Density and Human Population Size across the Indo-Pacific	PLOS ONE	2011	6	2	10.1371/journal.pone.0016887	http://dx.doi.org/10.1371/journal.pone.0016887
No	No	NA	Aeby, GS; Williams, GJ; Franklin, EC; Kenyon, J; Cox, EF; Coles, S; Work, TM	Patterns of Coral Disease across the Hawaiian Archipelago: Relating Disease to Environment	PLOS ONE	2011	6	5	10.1371/journal.pone.0020370	http://dx.doi.org/10.1371/journal.pone.0020370
No	Yes	prevalence	Bruno, JF; Ellner, SP; Vu, I; Kim, K; Harvell, CD	Impacts of aspergillosis on sea fan coral demography: modeling a moving target	ECOLOGICAL MONOGRAPHS	2011	81	1	10.1890/09-1178.1	http://dx.doi.org/10.1890/09-1178.1
No	No	NA	Burns, JHR; Rozet, NK; Takabayashi, M	Morphology, severity, and distribution of growth anomalies in the coral, Montipora capitata, at Wai'Aipae, Hawai'i	CORAL REEFS	2011	30	3	10.1007/s00338-011-0761-3	http://dx.doi.org/10.1007/s00338-011-0761-3
No	No	NA	Carricart-Ganivet, JP; Beltrán-Torres, AU; Horta-Puga, G	Distribution and prevalence of coral diseases in the Veracruz Reef System, Southern Gulf of Mexico	DISEASES OF AQUATIC ORGANISMS	2011	95	3	10.3354/dao02359	http://dx.doi.org/10.3354/dao02359
No	No	NA	Chong-Seng, KM; Cole, AJ; Pratchett, MS; Willis, BL	Selective feeding by coral reef fishes on coral lesions associated with brown band and black band disease	CORAL REEFS	2011	30	2	10.1007/s00338-010-0707-1	http://dx.doi.org/10.1007/s00338-010-0707-1
No	No	No corals	Genc, E; Oral, M; Erol, C	The evaluation of gnathiid (Crustacea: Isopoda: Gnathidae) parasitism in goldblotch grouper (Epinephelus costae Staindahner, 1878) in the northeastern Mediterranean Sea using the self-organizing map (SOM)	PARASITOLOGY RESEARCH	2011	108	6	10.1007/s00436-010-2188-0	http://dx.doi.org/10.1007/s00436-010-2188-0
No	No	NA	Gutiérrez-Ruiz, CV; Román-Vives, MAM; Vergara, CH; Badano, EI	Impact of anthropogenic disturbances on the diversity of shallow stony corals in the Veracruz Reef System National Park	REVISTA MEXICANA DE BIODIVERSIDAD	2011	82	1
No	Yes	incidence	Haapkylä, J; Unsworth, RKF; Flavell, M; Bourne, DG; Schaffelke, B; Willis, BL	Seasonal Rainfall and Runoff Promote Coral Disease on an Inshore Reef	PLOS ONE	2011	6	2	10.1371/journal.pone.0016893	http://dx.doi.org/10.1371/journal.pone.0016893
No	No	NA	Kaczmarsky, L; Richardson, LL	Do elevated nutrients and organic carbon on Philippine reefs increase the prevalence of coral disease?	CORAL REEFS	2011	30	1	10.1007/s00338-010-0686-2	http://dx.doi.org/10.1007/s00338-010-0686-2
No	No	NA	Kenkel, CD; Aglyamova, G; Alamaru, A; Bhagooli, R; Capper, R; Cunning, R; deVillers, A; Haslun, JA; Hédouin, L; Keshavmurthy, S; Kuehl, KA; Mahmoud, H; McGinty, ES; Montoya-Maya, PH; Palmer, CV; Pantile, R; Sánchez, JA; Schils, T; Silverstein, RN; Squiers, LB; Tang, PC; Goulet, TL; Matz, MV	Development of Gene Expression Markers of Acute Heat-Light Stress in Reef-Building Corals of the Genus Porites	PLOS ONE	2011	6	10	10.1371/journal.pone.0026914	http://dx.doi.org/10.1371/journal.pone.0026914
No	No	NA	Kuehl, K; Jones, R; Gibbs, D; Richardson, L	The roles of temperature and light in black band disease (BBD) progression on corals of the genus Diploria in Bermuda	JOURNAL OF INVERTEBRATE PATHOLOGY	2011	106	3	10.1016/j.jip.2010.12.012	http://dx.doi.org/10.1016/j.jip.2010.12.012
No	No	NA	Lamb, JB; Willis, BL	Using Coral Disease Prevalence to Assess the Effects of Concentrating Tourism Activities on Offshore Reefs in a Tropical Marine Park	CONSERVATION BIOLOGY	2011	25	5	10.1111/j.1523-1739.2011.01724.x	http://dx.doi.org/10.1111/j.1523-1739.2011.01724.x
No	No	NA	Lentz, JA; Blackburn, JK; Curtis, AJ	Evaluating Patterns of a White-Band Disease (WBD) Outbreak in Acropora palmata Using Spatial Analysis: A Comparison of Transect and Colony Clustering	PLOS ONE	2011	6	7	10.1371/journal.pone.0021830	http://dx.doi.org/10.1371/journal.pone.0021830
No	Yes	incidence	Muller, EM; van Woesik, R	Black-band disease dynamics: Prevalence, incidence, and acclimatization to light	JOURNAL OF EXPERIMENTAL MARINE BIOLOGY AND ECOLOGY	2011	397	1	10.1016/j.jembe.2010.11.002	http://dx.doi.org/10.1016/j.jembe.2010.11.002
No	No	NA	Onton, K; Page, CA; Wilson, SK; Neale, S; Armstrong, S	Distribution and drivers of coral disease at Ningaloo reef, Indian Ocean	MARINE ECOLOGY PROGRESS SERIES	2011	433		10.3354/meps09156	http://dx.doi.org/10.3354/meps09156
No	No	NA	Osborne, K; Dolman, AM; Burgess, SC; Johns, KA	Disturbance and the Dynamics of Coral Cover on the Great Barrier Reef (1995-2009)	PLOS ONE	2011	6	3	10.1371/journal.pone.0017516	http://dx.doi.org/10.1371/journal.pone.0017516
No	No	NA	Porter, JW; Torres, C; Sutherland, KP; Meyers, MK; Callahan, MK; Ruzicka, R; Colella, M	Prevalence, severity, lethality, and recovery of dark spots syndrome among three Floridian reef-building corals	JOURNAL OF EXPERIMENTAL MARINE BIOLOGY AND ECOLOGY	2011	408	1-2	10.1016/j.jembe.2011.07.027	http://dx.doi.org/10.1016/j.jembe.2011.07.027
No	No	NA	Roff, G; Kvennefors, ECE; Fine, M; Ortiz, J; Davy, JE; Hoegh-Guldberg, O	The Ecology of 'Acroporid White Syndrome', a Coral Disease from the Southern Great Barrier Reef	PLOS ONE	2011	6	12	10.1371/journal.pone.0026829	http://dx.doi.org/10.1371/journal.pone.0026829
No	No	NA	Sato, Y; Bourne, DG; Willis, BL	Effects of temperature and light on the progression of black band disease on the reef coral, Montipora hispida	CORAL REEFS	2011	30	3	10.1007/s00338-011-0751-5	http://dx.doi.org/10.1007/s00338-011-0751-5
No	No	NA	Sukumaran, S; George, RM; Vinod, K; Sobhana, KS; Naomi, TS; Manisseri, MK	Temporal patterns in biodiversity and health status of reef corals of Palk Bay	INDIAN JOURNAL OF FISHERIES	2011	58	1
No	No	NA	Thinesh, T; Mathews, G; Edward, JKP	Coral disease prevalence in the Palk Bay, Southeastern India - with special emphasis to black band	INDIAN JOURNAL OF GEO-MARINE SCIENCES	2011	40	6
No	No	NA	Williams, GJ; Knapp, IS; Aeby, GS; Davy, SK	Spatial and temporal patterns of scleractinian coral, soft coral, and zoanthid disease on a remote, near-pristine coral reef (Palmyra Atoll, central Pacific)	DISEASES OF AQUATIC ORGANISMS	2011	94	2	10.3354/dao02323	http://dx.doi.org/10.3354/dao02323
No	No	NA	Yee, SH; Santavy, DL; Barron, MG	Assessing the effects of disease and bleaching on Florida Keys corals by fitting population models to data	ECOLOGICAL MODELLING	2011	222	7	10.1016/j.ecolmodel.2011.01.009	http://dx.doi.org/10.1016/j.ecolmodel.2011.01.009
No	No	NA	Yee, SH; Santavy, DL; Kern, JW; Hession, S	Consideration of species community composition in statistical analyses of coral disease risk	MARINE ECOLOGY PROGRESS SERIES	2011	431		10.3354/meps09135	http://dx.doi.org/10.3354/meps09135
No	Yes	prevalence	Zvuloni, A; Armoza-Zvuloni, R; Shaked, Y	Multifocal bleaching of Millepora dichotoma in the Gulf of Aqaba (Eilat), Red Sea	MARINE ECOLOGY PROGRESS SERIES	2011	441		10.3354/meps09369	http://dx.doi.org/10.3354/meps09369
No	Yes	prevalence	Bastidas, C; Bone, D; Croquer, A; Debrot, D; Garcia, E; Humanes, A; Ramos, R; Rodríguez, S	Massive hard coral loss after a severe bleaching event in 2010 at Los Rogues, Venezuela	REVISTA DE BIOLOGIA TROPICAL	2012	60
No	No	NA	Beeden, R; Maynard, JA; Marshall, PA; Heron, SF; Willis, BL	A Framework for Responding to Coral Disease Outbreaks that Facilitates Adaptive Management	ENVIRONMENTAL MANAGEMENT	2012	49	1	10.1007/s00267-011-9770-9	http://dx.doi.org/10.1007/s00267-011-9770-9
No	Yes	prevalence	Jones, R; Johnson, R; Noyes, T; Parsons, R	Spatial and temporal patterns of coral black band disease in relation to a major sewage outfall	MARINE ECOLOGY PROGRESS SERIES	2012	462		10.3354/meps09815	http://dx.doi.org/10.3354/meps09815
No	No	NA	Montano, S; Strona, G; Seveso, D; Galli, P	First report of coral diseases in the Republic of Maldives	DISEASES OF AQUATIC ORGANISMS	2012	101	2	10.3354/dao02515	http://dx.doi.org/10.3354/dao02515
No	Yes	incidence	Rogers, CS; Muller, EM	Bleaching, disease and recovery in the threatened scleractinian coral Acropora palmata in St. John, US Virgin Islands: 2003-2010	CORAL REEFS	2012	31	3	10.1007/s00338-012-0898-8	http://dx.doi.org/10.1007/s00338-012-0898-8
No	No	NA	Ruiz-Morenol, D; Willis, BL; Page, AC; Weil, E; Cróquer, A; Vargas-Angel, B; Jordan-Garzae, AG; Jordán-Dahlgren, E; Raymundo, L; Harvell, CD	Global coral disease prevalence associated with sea temperature anomalies and local factors	DISEASES OF AQUATIC ORGANISMS	2012	100	3	10.3354/dao02488	http://dx.doi.org/10.3354/dao02488
No	No	NA	van Hooidonk, RJ; Manzello, DP; Moye, J; Brandt, ME; Hendee, JC; McCoy, C; Manfrino, C	Coral bleaching at Little Cayman, Cayman Islands 2009	ESTUARINE COASTAL AND SHELF SCIENCE	2012	106		10.1016/j.ecss.2012.04.021	http://dx.doi.org/10.1016/j.ecss.2012.04.021
No	No	NA	Weil, E; Irikawa, A; Casareto, B; Suzuki, Y	Extended geographic distribution of several Indo-Pacific coral reef diseases	DISEASES OF AQUATIC ORGANISMS	2012	98	2	10.3354/dao02433	http://dx.doi.org/10.3354/dao02433
No	No	NA	Williams, DE; Miller, MW	Attributing mortality among drivers of population decline in Acropora palmata in the Florida Keys (USA)	CORAL REEFS	2012	31	2	10.1007/s00338-011-0847-y	http://dx.doi.org/10.1007/s00338-011-0847-y
No	No	NA	Zuluaga-Montero, A; Sabat, AM	Spatial variability of disease incidence and mortality in the sea fan Gorgonia ventalina in Puerto Rico (Alcyonacea: Goorgoniidae)	REVISTA DE BIOLOGIA TROPICAL	2012	60	2		a01v60n2.pdf (scielo.sa.cr)
No	No	NA	Becker, CG; Dalziel, BD; Kersch-Becker, MF; Park, MG; Mouchka, M	Indirect Effects of Human Development Along the Coast on Coral Health	BIOTROPICA	2013	45	3	10.1111/btp.12019	http://dx.doi.org/10.1111/btp.12019
No	Yes	prevalence	Brandt, ME; Smith, TB; Correa, AMS; Vega-Thurber, R	Disturbance Driven Colony Fragmentation as a Driver of a Coral Disease Outbreak	PLOS ONE	2013	8	2	10.1371/journal.pone.0057164	http://dx.doi.org/10.1371/journal.pone.0057164
No	Yes	prevalence	Ferreira, BP; Costa, MBSF; Coxey, MS; Gaspar, ALB; Veleda, D; Araujo, M	The effects of sea surface temperature anomalies on oceanic coral reef systems in the southwestern tropical Atlantic	CORAL REEFS	2013	32	2	10.1007/s00338-012-0992-y	http://dx.doi.org/10.1007/s00338-012-0992-y
No	No	NA	Foster, NL; Baums, IB; Sanchez, JA; Paris, CB; Chollett, I; Agudelo, CL; Vermeij, MJA; Mumby, PJ	Hurricane-Driven Patterns of Clonality in an Ecosystem Engineer: The Caribbean Coral Montastraea annularis	PLOS ONE	2013	8	1	10.1371/journal.pone.0053283	http://dx.doi.org/10.1371/journal.pone.0053283
No	Yes	prevalence	Haapkylä, J; Melbourne-Thomas, J; Flavell, M; Willis, BL	Disease outbreaks, bleaching and a cyclone drive changes in coral assemblages on an inshore reef of the Great Barrier Reef	CORAL REEFS	2013	32	3	10.1007/s00338-013-1029-x	http://dx.doi.org/10.1007/s00338-013-1029-x
No	No	No corals	Miller, IR; Logan, M; Johns, KA; Jonker, MJ; Osborne, K; Sweatman, HPA	Determining background levels and defining outbreaks of crustose coralline algae disease on the Great Barrier Reef	MARINE AND FRESHWATER RESEARCH	2013	64	11	10.1071/MF12330	http://dx.doi.org/10.1071/MF12330
No	No	NA	Montano, S; Strona, G; Seveso, D; Galli, P	Prevalence, host range, and spatial distribution of black band disease in the Maldivian Archipelago	DISEASES OF AQUATIC ORGANISMS	2013	105	1	10.3354/dao02608	http://dx.doi.org/10.3354/dao02608
No	No	NA	Nicolet, KJ; Hoogenboom, MO; Gardiner, NM; Pratchett, MS; Willis, BL	The corallivorous invertebrate Drupella aids in transmission of brown band disease on the Great Barrier Reef	CORAL REEFS	2013	32	2	10.1007/s00338-013-1010-8	http://dx.doi.org/10.1007/s00338-013-1010-8
No	No	NA	Pollock, FJ; Katz, SM; Bourne, DG; Willis, BL	Cymo melanodactylus crabs slow progression of white syndrome lesions on corals	CORAL REEFS	2013	32	1	10.1007/s00338-012-0978-9	http://dx.doi.org/10.1007/s00338-012-0978-9
No	No	NA	Ruiz-Diaz, CP; Toledo-Hernández, C; Sabat, AM; Marcano, M	Immune response to a pathogen in corals	JOURNAL OF THEORETICAL BIOLOGY	2013	332		10.1016/j.jtbi.2013.04.028	http://dx.doi.org/10.1016/j.jtbi.2013.04.028
No	Yes	prevalence	Slattery, M; Renegar, DA; Gochfeld, DJ	Direct and indirect effects of a new disease of alcyonacean soft corals	CORAL REEFS	2013	32	3	10.1007/s00338-013-1035-z	http://dx.doi.org/10.1007/s00338-013-1035-z
No	Yes	prevalence	Smith, TB; Brandt, ME; Calnan, JM; Nemeth, RS; Blondeau, J; Kadison, E; Taylor, M; Rothenberger, P	Convergent mortality responses of Caribbean coral species to seawater warming	ECOSPHERE	2013	4	7	10.1890/ES13-00107.1	http://dx.doi.org/10.1890/ES13-00107.1
No	No	NA	Sweet, M; Burn, D; Croquer, A; Leary, P	Characterisation of the Bacterial and Fungal Communities Associated with Different Lesion Sizes of Dark Spot Syndrome Occurring in the Coral Stephanocoenia intersepta	PLOS ONE	2013	8	4	10.1371/journal.pone.0062580	http://dx.doi.org/10.1371/journal.pone.0062580
No	Yes	prevalence	Thinesh, T; Raj, KD; Mathews, G; Edward, JKP	Coral diseases are major contributors to coral mortality in Shingle Island, Gulf of Mannar, southeastern India	DISEASES OF AQUATIC ORGANISMS	2013	106	1	10.3354/dao02634	http://dx.doi.org/10.3354/dao02634
No	No	NA	Williams, GJ	Contrasting recovery following removal of growth anomalies in the corals Acropora and Montipora	DISEASES OF AQUATIC ORGANISMS	2013	106	2	10.3354/dao02652	http://dx.doi.org/10.3354/dao02652
No	No	NA	Bonaldo, RM; Hay, ME	Seaweed-Coral Interactions: Variance in Seaweed Allelopathy, Coral Susceptibility, and Potential Effects on Coral Resilience	PLOS ONE	2014	9	1	10.1371/journal.pone.0085786	http://dx.doi.org/10.1371/journal.pone.0085786
No	No	NA	Carrigan, AD; Puotinen, M	Tropical cyclone cooling combats region-wide coral bleaching	GLOBAL CHANGE BIOLOGY	2014	20	5	10.1111/gcb.12541	http://dx.doi.org/10.1111/gcb.12541
No	No	NA	Casey, JM; Ainsworth, TD; Choat, JH; Connolly, SR	Farming behaviour of reef fishes increases the prevalence of coral disease associated microbes and black band disease	PROCEEDINGS OF THE ROYAL SOCIETY B-BIOLOGICAL SCIENCES	2014	281	1788	10.1098/rspb.2014.1032	http://dx.doi.org/10.1098/rspb.2014.1032
No	Yes	prevalence	Couch, CS; Garriques, JD; Barnett, C; Preskitt, L; Cotton, S; Giddens, J; Walsh, W	Spatial and temporal patterns of coral health and disease along leeward Hawai'i Island	CORAL REEFS	2014	33	3	10.1007/s00338-014-1174-x	http://dx.doi.org/10.1007/s00338-014-1174-x
No	No	NA	Furby, KA; Apprill, A; Cervino, JM; Ossolinski, JE; Hughen, KA	Incidence of lesions on Fungiidae corals in the eastern Red Sea is related to water temperature and coastal pollution	MARINE ENVIRONMENTAL RESEARCH	2014	98		10.1016/j.marenvres.2014.04.002	http://dx.doi.org/10.1016/j.marenvres.2014.04.002
No	No	NA	Katz, SM; Pollock, FJ; Bourne, DG; Willis, BL	Crown-of-thorns starfish predation and physical injuries promote brown band disease on corals	CORAL REEFS	2014	33	3	10.1007/s00338-014-1153-2	http://dx.doi.org/10.1007/s00338-014-1153-2
No	No	NA	Lamb, JB; True, JD; Piromvaragorn, S; Willis, BL	Scuba diving damage and intensity of tourist activities increases coral disease prevalence	BIOLOGICAL CONSERVATION	2014	178		10.1016/j.biocon.2014.06.027	http://dx.doi.org/10.1016/j.biocon.2014.06.027
No	No	NA	Larson, EA; Gilliam, DS; Padierna, ML; Walker, BK	Possible recovery of Acropora palmata (Scleractinia: Acroporidae) within the Veracruz Reef System, Gulf of Mexico: a survey of 24 reefs to assess the benthic communities	REVISTA DE BIOLOGIA TROPICAL	2014	62		10.15517/rbt.v62i0.15903	http://dx.doi.org/10.15517/rbt.v62i0.15903
No	No	NA	Lawrence, SA; Davy, JE; Aeby, GS; Wilson, WH; Davy, SK	Quantification of virus-like particles suggests viral infection in corals affected by Porites tissue loss	CORAL REEFS	2014	33	3	10.1007/s00338-014-1168-8	http://dx.doi.org/10.1007/s00338-014-1168-8
No	No	NA	Lesser, MP; Jarett, JK	Culture-dependent and culture-independent analyses reveal no prokaryotic community shifts or recovery of Serratia marcescens in Acropora palmata with white pox disease	FEMS MICROBIOLOGY ECOLOGY	2014	88	3	10.1111/1574-6941.12311	http://dx.doi.org/10.1111/1574-6941.12311
No	Yes	prevalence	Lirman, D; Formel, N; Schopmeyer, S; Ault, JS; Smith, SG; Gilliam, D; Riegl, B	Percent recent mortality (PRM) of stony corals as an ecological indicator of coral reef condition	ECOLOGICAL INDICATORS	2014	44		10.1016/j.ecolind.2013.10.021	http://dx.doi.org/10.1016/j.ecolind.2013.10.021
No	No	NA	Miller, MW; Lohr, KE; Cameron, CM; Williams, DE; Peters, EC	Disease dynamics and potential mitigation among restored and wild staghorn coral, Acropora cervicornis	PEERJ	2014	2		10.7717/peerj.541	http://dx.doi.org/10.7717/peerj.541
No	Yes	prevalence	Miller, MW; Marmet, C; Cameron, CM; Williams, DE	Prevalence, consequences, and mitigation of fireworm predation on endangered staghorn coral	MARINE ECOLOGY PROGRESS SERIES	2014	516		10.3354/meps10996	http://dx.doi.org/10.3354/meps10996
No	No	NA	Muller, EM; Rogers, CS; van Woesik, R	Early signs of recovery of Acropora palmata in St. John, US Virgin Islands	MARINE BIOLOGY	2014	161	2	10.1007/s00227-013-2341-2	http://dx.doi.org/10.1007/s00227-013-2341-2
No	No	NA	Pinzón, JHC; Beach-Letendre, J; Weil, E; Mydlarz, LD	Relationship between Phylogeny and Immunity Suggests Older Caribbean Coral Lineages Are More Resistant to Disease	PLOS ONE	2014	9	8	10.1371/journal.pone.0104787	http://dx.doi.org/10.1371/journal.pone.0104787
No	No	NA	Pollock, FJ; Lamb, JB; Field, SN; Heron, SF; Schaffelke, B; Shedrawi, G; Bourne, DG; Willis, BL	Sediment and Turbidity Associated with Offshore Dredging Increase Coral Disease Prevalence on Nearby Reefs	PLOS ONE	2014	9	7	10.1371/journal.pone.0102498	http://dx.doi.org/10.1371/journal.pone.0102498
No	No	NA	Pollock, FJ; Wood-Charlson, EM; van Oppen, MJH; Bourne, DG; Willis, BL; Weynberg, KD	Abundance and morphology of virus-like particles associated with the coral Acropora hyacinthus differ between healthy and white syndrome-infected states	MARINE ECOLOGY PROGRESS SERIES	2014	510		10.3354/meps10927	http://dx.doi.org/10.3354/meps10927
No	No	NA	Pratte, ZA; Richardson, LL	Impacts of temperature increase and acidification on thickness of the surface mucopolysaccharide layer of the Caribbean coral Diploria spp.	CORAL REEFS	2014	33	2	10.1007/s00338-013-1115-0	http://dx.doi.org/10.1007/s00338-013-1115-0
No	No	NA	Randall, CJ; Jordan-Garza, AG; Muller, EM; van Woesik, R	Relationships between the history of thermal stress and the relative risk of diseases of Caribbean corals	ECOLOGY	2014	95	7	10.1890/13-0774.1	http://dx.doi.org/10.1890/13-0774.1
No	No	NA	Rodríguez-Martínez, RE; Banaszak, AT; McField, MD; Beltrán-Torres, AU; Alvarez-Filip, L	Assessment of Acropora palmata in the Mesoamerican Reef System	PLOS ONE	2014	9	4	10.1371/journal.pone.0096140	http://dx.doi.org/10.1371/journal.pone.0096140
No	No	NA	Rodríguez-Villalobos, JC; Rocha-Olivares, A; Work, TM; Calderon-Aguilera, LE; Cáceres-Martínez, JA	Gross and microscopic pathology of lesions in Pocillopora spp. from the subtropical eastern Pacific	JOURNAL OF INVERTEBRATE PATHOLOGY	2014	120		10.1016/j.jip.2014.04.007	http://dx.doi.org/10.1016/j.jip.2014.04.007
No	No	NA	Rosic, N; Kaniewska, P; Chan, CKK; Ling, EYS; Edwards, D; Dove, S; Hoegh-Guldberg, O	Early transcriptional changes in the reef-building coral Acropora aspera in response to thermal and nutrient stress	BMC GENOMICS	2014	15		10.1186/1471-2164-15-1052	http://dx.doi.org/10.1186/1471-2164-15-1052
No	No	NA	Sheridan, C; Baele, JM; Kushmaro, A; Fréjaville, Y; Eeckhaut, I	Terrestrial runoff influences white syndrome prevalence in SW Madagascar	MARINE ENVIRONMENTAL RESEARCH	2014	101		10.1016/j.marenvres.2014.08.003	http://dx.doi.org/10.1016/j.marenvres.2014.08.003
No	Yes	prevalence	Soto-Santiago, FJ; Weil, E	Spatial and temporal variability of Caribbean yellow band disease prevalence in Orbicella spp. off La Parguera, Puerto Rico	CARIBBEAN JOURNAL OF SCIENCE	2014	48	2-3	10.18475/cjos.v48i3.a06	http://dx.doi.org/10.18475/cjos.v48i3.a06
No	No	NA	Thinesh, T; Mathews, G; Raj, KD; Edward, JKP	Variation in black and white band disease progression in corals of the Gulf of Mannar and Palk Bay, Southeastern India	DISEASES OF AQUATIC ORGANISMS	2014	110	3	10.3354/dao02750	http://dx.doi.org/10.3354/dao02750
No	Yes	incidence	Thompson, A; Schroeder, T; Brando, VE; Schaffelke, B	Coral community responses to declining water quality: Whitsunday Islands, Great Barrier Reef, Australia	CORAL REEFS	2014	33	4	10.1007/s00338-014-1201-y	http://dx.doi.org/10.1007/s00338-014-1201-y
No	No	NA	Thurber, RLV; Burkepile, DE; Fuchs, C; Shantz, AA; McMinds, R; Zaneveld, JR	Chronic nutrient enrichment increases prevalence and severity of coral disease and bleaching	GLOBAL CHANGE BIOLOGY	2014	20	2	10.1111/gcb.12450	http://dx.doi.org/10.1111/gcb.12450
No	No	NA	Williams, DE; Miller, M; Bright, AJ; Cameron, CM	Removal of corallivorous snails as a proactive tool for the conservation of acroporid corals	PEERJ	2014	2		10.7717/peerj.680	http://dx.doi.org/10.7717/peerj.680
No	No	NA	Work, TM; Aeby, GS	Microbial aggregates within tissues infect a diversity of corals throughout the Indo-Pacific	MARINE ECOLOGY PROGRESS SERIES	2014	500		10.3354/meps10698	http://dx.doi.org/10.3354/meps10698
No	No	NA	Aeby, GS; Work, TM; Runyon, CM; Shore-Maggio, A; Ushijima, B; Videau, P; Beurmann, S; Callahan, SM	First Record of Black Band Disease in the Hawaiian Archipelago: Response, Outbreak Status, Virulence, and a Method of Treatment	PLOS ONE	2015	10	3	10.1371/journal.pone.0120853	http://dx.doi.org/10.1371/journal.pone.0120853
No	No	NA	Certner, RH; Vollmer, SV	Evidence for Autoinduction and Quorum Sensing in White Band Disease-Causing Microbes on Acropora cervicornis	SCIENTIFIC REPORTS	2015	5		10.1038/srep11134	http://dx.doi.org/10.1038/srep11134
No	No	NA	Clemens, E; Brandt, ME	Multiple mechanisms of transmission of the Caribbean coral disease white plague	CORAL REEFS	2015	34	4	10.1007/s00338-015-1327-6	http://dx.doi.org/10.1007/s00338-015-1327-6
No	No	NA	Edward, JKP; Mathews, G; Raj, KD; Rajesh, S	Study on the status of corals in Palk Bay, Southeast coast of India during 2007-2013	INDIAN JOURNAL OF GEO-MARINE SCIENCES	2015	44	9
No	No	NA	Haapkylä, J; Melbourne-Thomas, J; Flavell, M	The association between coral communities and disease assemblages in the Wakatobi Marine National Park, south-eastern Sulawesi, Indonesia	MARINE AND FRESHWATER RESEARCH	2015	66	10	10.1071/MF14192	http://dx.doi.org/10.1071/MF14192
No	No	NA	Hassenrück, C; Hofmann, LC; Bischof, K; Ramette, A	Seagrass biofilm communities at a naturally CO2-rich vent	ENVIRONMENTAL MICROBIOLOGY REPORTS	2015	7	3	10.1111/1758-2229.12282	http://dx.doi.org/10.1111/1758-2229.12282
No	No	NA	Hein, MY; Lamb, JB; Scott, C; Willis, BL	Assessing baseline levels of coral health in a newly established marine protected area in a global scuba diving hotspot	MARINE ENVIRONMENTAL RESEARCH	2015	103		10.1016/j.marenvres.2014.11.008	http://dx.doi.org/10.1016/j.marenvres.2014.11.008
No	No	NA	Heintz, T; Haapkylä, J; Gilbert, A	Coral health on reefs near mining sites in New Caledonia	DISEASES OF AQUATIC ORGANISMS	2015	115	2	10.3354/dao02884	http://dx.doi.org/10.3354/dao02884
No	No	NA	Hobbs, JPA; Frisch, AJ; Newman, SJ; Wakefield, CB	Selective Impact of Disease on Coral Communities: Outbreak of White Syndrome Causes Significant Total Mortality of Acropora Plate Corals	PLOS ONE	2015	10	7	10.1371/journal.pone.0132528	http://dx.doi.org/10.1371/journal.pone.0132528
No	No	NA	Joyner, JL; Sutherland, KP; Kemp, DW; Berry, B; Griffin, A; Porter, JW; Amador, MHB; Noren, HKG; Lipp, EK	Systematic Analysis of White Pox Disease in Acropora palmata of the Florida Keys and Role of Serratia marcescens	APPLIED AND ENVIRONMENTAL MICROBIOLOGY	2015	81	13	10.1128/AEM.00116-15	http://dx.doi.org/10.1128/AEM.00116-15
No	No	NA	Lamb, JB; Williamson, DH; Russ, GR; Willis, BL	Protected areas mitigate diseases of reef-building corals by reducing damage from fishing	ECOLOGY	2015	96	9	10.1890/14-1952.1	http://dx.doi.org/10.1890/14-1952.1
No	No	NA	Lawrence, SA; Wilkinson, SP; Davy, JE; Arlidge, WNS; Williams, GJ; Wilson, WH; Aeby, GS; Davy, SK	Influence of local environmental variables on the viral consortia associated with the coral Montipora capitata from Kaneohe Bay, Hawaii, USA	AQUATIC MICROBIAL ECOLOGY	2015	74	3	10.3354/ame01743	http://dx.doi.org/10.3354/ame01743
No	No	NA	Mathews, G; Laju, RL; Raj, KD	Under water visual census of reef fishes in Tuticorin group of islands, Gulf of Mannar, Southeastern India	INDIAN JOURNAL OF GEO-MARINE SCIENCES	2015	44	10
No	No	NA	Maynard, J; van Hooidonk, R; Eakin, CM; Puotinen, M; Garren, M; Williams, G; Heron, SF; Lamb, J; Weil, E; Willis, B; Harvell, CD	Projections of climate conditions that increase coral disease susceptibility and pathogen abundance and virulence	NATURE CLIMATE CHANGE	2015	5	7	10.1038/nclimate2625	http://dx.doi.org/10.1038/nclimate2625
No	No	NA	Miller, J; Sweet, MJ; Wood, E; Bythell, J	Baseline coral disease surveys within three marine parks in Sabah, Borneo	PEERJ	2015	3		10.7717/peerj.1391	http://dx.doi.org/10.7717/peerj.1391
No	No	NA	Montano, S; Strona, G; Seveso, D; Maggioni, D; Galli, P	Slow progression of black band disease in Goniopora cf. columna colonies may promote its persistence in a coral community	MARINE BIODIVERSITY	2015	45	4	10.1007/s12526-014-0273-9	http://dx.doi.org/10.1007/s12526-014-0273-9
No	No	NA	Pisapia, C; Sweet, M; Sweatman, H; Pratchett, MS	Geographically conserved rates of background mortality among common reef-building corals in Lhaviyani Atoll, Maldives, versus northern Great Barrier Reef, Australia	MARINE BIOLOGY	2015	162	8	10.1007/s00227-015-2694-9	http://dx.doi.org/10.1007/s00227-015-2694-9
No	No	NA	Quéré, G; Steneck, RS; Nugues, MM	Spatiotemporal and species-specific patterns of diseases affecting crustose coralline algae in Curacao	CORAL REEFS	2015	34	1	10.1007/s00338-014-1225-3	http://dx.doi.org/10.1007/s00338-014-1225-3
No	No	NA	Rodríguez-Villalobos, JC; Work, TM; Calderon-Aguilera, LE; Reyes-Bonilla, H; Hernández, L	Explained and unexplained tissue loss in corals from the Tropical Eastern Pacific	DISEASES OF AQUATIC ORGANISMS	2015	116	2	10.3354/dao02914	http://dx.doi.org/10.3354/dao02914
No	No	NA	Schopmeyer, SA; Lirman, D	Occupation Dynamics and Impacts of Damselfish Territoriality on Recovering Populations of the Threatened Staghorn Coral, Acropora cervicornis	PLOS ONE	2015	10	11	10.1371/journal.pone.0141302	http://dx.doi.org/10.1371/journal.pone.0141302
No	No	NA	Séré, MG; Chabanet, P; Turquet, J; Quod, JP; Schleyer, MH	Identification and prevalence of coral diseases on three Western Indian Ocean coral reefs	DISEASES OF AQUATIC ORGANISMS	2015	114	3	10.3354/dao02865	http://dx.doi.org/10.3354/dao02865
No	No	NA	Seveso, D; Montano, S; Reggente, MAL; Orlandi, I; Galli, P; Vai, M	Modulation of Hsp60 in response to coral brown band disease	DISEASES OF AQUATIC ORGANISMS	2015	115	1	10.3354/dao02871	http://dx.doi.org/10.3354/dao02871
No	Yes	prevalence	Sudek, M; Williams, GJ; Runyon, C; Aeby, GS; Davy, SK	Disease dynamics of Porites bleaching with tissue loss: prevalence, virulence, transmission, and environmental drivers	DISEASES OF AQUATIC ORGANISMS	2015	113	1	10.3354/dao02828	http://dx.doi.org/10.3354/dao02828
No	No	NA	van de Water, JAJM; Ainsworth, TD; Leggat, W; Bourne, DG; Willis, BL; van Oppen, MJH	The coral immune response facilitates protection against microbes during tissue regeneration	MOLECULAR ECOLOGY	2015	24	13	10.1111/mec.13257	http://dx.doi.org/10.1111/mec.13257
No	No	NA	van de Water, JAJM; Lamb, JB; van Oppen, MJH; Willis, BL; Bourne, DG	Comparative immune responses of corals to stressors associated with offshore reef-based tourist platforms	CONSERVATION PHYSIOLOGY	2015	3		10.1093/conphys/cov032	http://dx.doi.org/10.1093/conphys/cov032
No	No	NA	van de Water, JAJM; Leggat, W; Bourne, DG; van Oppen, MJH; Willis, BL; Ainsworth, TD	Elevated seawater temperatures have a limited impact on the coral immune response following physical damage	HYDROBIOLOGIA	2015	759	1	10.1007/s10750-015-2243-z	http://dx.doi.org/10.1007/s10750-015-2243-z
No	No	NA	Vermeij, MJA; Debey, H; Grimsditch, G; Brown, J; Obura, D; DeLeon, R; Sandin, SA	Negative effects of gardening damselfish Stegastes planifrons on coral health depend on predator abundance	MARINE ECOLOGY PROGRESS SERIES	2015	528		10.3354/meps11243	http://dx.doi.org/10.3354/meps11243
No	No	NA	Zvuloni, A; Artzy-Randrup, Y; Katriel, G; Loya, Y; Stone, L	Modeling the Impact of White-Plague Coral Disease in Climate Change Scenarios	PLOS COMPUTATIONAL BIOLOGY	2015	11	6	10.1371/journal.pcbi.1004151	http://dx.doi.org/10.1371/journal.pcbi.1004151
No	No	NA	Aeby, G; Tribollet, A; Lasne, G; Work, T	Assessing threats from coral and crustose coralline algae disease on the reefs of New Caledonia	MARINE AND FRESHWATER RESEARCH	2016	67	4	10.1071/MF14151	http://dx.doi.org/10.1071/MF14151
No	No	NA	Bright, AJ; Miller, MW; Bourque, AS	Tracking growth and survival of rescued boulder corals	RESTORATION ECOLOGY	2016	24	4	10.1111/rec.12348	http://dx.doi.org/10.1111/rec.12348
No	No	NA	Bright, AJ; Rogers, CS; Brandt, ME; Muller, E; Smith, TB	Disease Prevalence and Snail Predation Associated with Swell-Generated Damage on the Threatened Coral, Acropora palmata (Lamarck)	FRONTIERS IN MARINE SCIENCE	2016	3		10.3389/fmars.2016.00077	http://dx.doi.org/10.3389/fmars.2016.00077
No	No	NA	Bruckner, AW	White Syndromes of Western Atlantic Reef-Building Corals	DISEASES OF CORAL	2016
No	No	NA	Burns, JHR; Alexandrov, T; Ovchinnikova, E; Gates, RD; Takabayashi, M	Investigating the spatial distribution of growth anomalies affecting Montipora capitata corals in a 3-dimensional framework	JOURNAL OF INVERTEBRATE PATHOLOGY	2016	140		10.1016/j.jip.2016.08.007	http://dx.doi.org/10.1016/j.jip.2016.08.007
No	Yes	prevalence	Caldwell, JM; Heron, SF; Eakin, CM; Donahue, MJ	Satellite SST-Based Coral Disease Outbreak Predictions for the Hawaiian Archipelago	REMOTE SENSING	2016	8	2	10.3390/rs8020093	http://dx.doi.org/10.3390/rs8020093
No	No	NA	Croquer, A; Cavada-Blanco, F; Zubillaga, AL; Agudo-Adriani, EA; Sweet, M	Is Acropora palmata recovering? A case study in Los Rogues National Park, Venezuela	PEERJ	2016	4		10.7717/peerj.1539	http://dx.doi.org/10.7717/peerj.1539
No	No	NA	Glasl, B; Herndl, GJ; Frade, PR	The microbiome of coral surface mucus has a key role in mediating holobiont health and survival upon disturbance	ISME JOURNAL	2016	10	9	10.1038/ismej.2016.9	http://dx.doi.org/10.1038/ismej.2016.9
No	No	NA	Hussain, A; De, K; Thomas, L; Nagesh, R; Mote, S; Ingole, B	Prevalence of skeletal tissue growth anomalies in a scleractinian coral: Turbinaria mesenterina of Malvan Marine Sanctuary, eastern Arabian Sea	DISEASES OF AQUATIC ORGANISMS	2016	121	1	10.3354/dao03038	http://dx.doi.org/10.3354/dao03038
No	Yes	incidence	Johan, O; Zamany, NP; Smith, D; Sweet, MJ	Prevalence and Incidence of Black Band Disease of Scleractinian Corals in the Kepulauan Seribu Region of Indonesia	DIVERSITY-BASEL	2016	8	2	10.3390/d8020011	http://dx.doi.org/10.3390/d8020011
No	No	NA	Lamb, JB; Wenger, AS; Devlin, MJ; Ceccarelli, DM; Williamson, DH; Willis, BL	Reserves as tools for alleviating impacts of marine disease	PHILOSOPHICAL TRANSACTIONS OF THE ROYAL SOCIETY B-BIOLOGICAL SCIENCES	2016	371	1689	10.1098/rstb.2015.0210	http://dx.doi.org/10.1098/rstb.2015.0210
No	No	NA	Manikandan, B; Ravindran, J; Mohan, H; Periasamy, R; Murali, RM; Ingole, BS	Community structure and coral health status across the depth gradients of Grande Island, Central west coast of India	REGIONAL STUDIES IN MARINE SCIENCE	2016	7		10.1016/j.rsma.2016.05.013	http://dx.doi.org/10.1016/j.rsma.2016.05.013
No	No	NA	Maynard, J; van Hooidonk, R; Harvell, CD; Eakin, CM; Liu, G; Willis, BL; Williams, GJ; Groner, ML; Dobson, A; Heron, SF; Glenn, R; Reardon, K; Shields, JD	Improving marine disease surveillance through sea temperature monitoring, outlooks and projections	PHILOSOPHICAL TRANSACTIONS OF THE ROYAL SOCIETY B-BIOLOGICAL SCIENCES	2016	371	1689	10.1098/rstb.2015.0208	http://dx.doi.org/10.1098/rstb.2015.0208
No	No	NA	Meyer, JL; Gunasekera, SP; Scott, RM; Paul, VJ; Teplitski, M	Microbiome shifts and the inhibition of quorum sensing by Black Band Disease cyanobacteria	ISME JOURNAL	2016	10	5	10.1038/ismej.2015.184	http://dx.doi.org/10.1038/ismej.2015.184
No	No	NA	Miller, MW; Karazsia, J; Groves, CE; Griffin, S; Moore, T; Wilber, P; Gregg, K	Detecting sedimentation impacts to coral reefs resulting from dredging the Port of Miami, Florida USA	PEERJ	2016	4		10.7717/peerj.2711	http://dx.doi.org/10.7717/peerj.2711
No	No	NA	Montano, S; Giorgi, A; Monti, M; Seveso, D; Galli, P	Spatial variability in distribution and prevalence of skeletal eroding band and brown band disease in Faafu Atoll, Maldives	BIODIVERSITY AND CONSERVATION	2016	25	9	10.1007/s10531-016-1145-3	http://dx.doi.org/10.1007/s10531-016-1145-3
No	No	NA	Montano, S; Strona, G; Seveso, D; Maggioni, D; Galli, P	Widespread occurrence of coral diseases in the central Maldives	MARINE AND FRESHWATER RESEARCH	2016	67	8	10.1071/MF14373	http://dx.doi.org/10.1071/MF14373
No	No	NA	Page, CA; Cróquer, A; Bastidas, C; Rodríguez, S; Neale, SJ; Weil, E; Willis, BL	Halofolliculina Ciliate Infections on Corals (Skeletal Eroding Disease)	DISEASES OF CORAL	2016
Yes	Yes	prevalence	Precht, WF; Gintert, BE; Robbart, ML; Fura, R; van Woesik, R	Unprecedented Disease-Related Coral Mortality in Southeastern Florida	SCIENTIFIC REPORTS	2016	6		10.1038/srep31374	http://dx.doi.org/10.1038/srep31374
No	No	NA	Raj, KD; Mathews, G; Bharath, MS; Edward, JKP	Mass mortality of Montipora digitata (Scleractinia) in Vaan Island, Gulf of Mannar, southeast India	CURRENT SCIENCE	2016	110	8		Mass mortality of Montipora digitata (Scleractinia) in Vaan Island, Gulf of Mannar, southeast India. - EBSCO
No	No	NA	Randall, CJ; Jordán-Garza, AG; Muller, EM; van Woesik, R	Does Dark-Spot Syndrome Experimentally Transmit among Caribbean Corals?	PLOS ONE	2016	11	1	10.1371/journal.pone.0147493	http://dx.doi.org/10.1371/journal.pone.0147493
No	No	NA	Raymundo, LJ; Weil, E	Indo-Pacific Colored-Band Diseases of Corals	DISEASES OF CORAL	2016				Indo-Pacific Colored-Band Diseases of Corals (researchgate.net)
No	No	NA	Séré, M; Wilkinson, DA; Schleyer, MH; Chabanet, P; Quod, JP; Tortosa, P	Characterisation of an atypical manifestation of black band disease on Porites lutea in the Western Indian Ocean	PEERJ	2016	4		10.7717/peerj.2073	http://dx.doi.org/10.7717/peerj.2073
No	No	NA	Shirur, KP; Jackson, CR; Goulet, TL	Lesion recovery and the bacterial microbiome in two Caribbean gorgonian corals	MARINE BIOLOGY	2016	163	12	10.1007/s00227-016-3008-6	http://dx.doi.org/10.1007/s00227-016-3008-6
No	No	NA	Smith, TB; Brandtneris, VW; Canals, M; Brandt, ME; Martens, J; Brewer, RS; Kadison, E; Kammann, M; Keller, J; Holstein, DM	Potential Structuring Forces on a Shelf Edge Upper Mesophotic Coral Ecosystem in the US Virgin Islands	FRONTIERS IN MARINE SCIENCE	2016	3		10.3389/fmars.2016.00115	http://dx.doi.org/10.3389/fmars.2016.00115
No	No	NA	Soler-Hurtado, MM; Sandoval-Sierra, JV; Machordom, A; Diéguez-Uribeondo, J	Aspergillus sydowii and Other Potential Fungal Pathogens in Gorgonian Octocorals of the Ecuadorian Pacific	PLOS ONE	2016	11	11	10.1371/journal.pone.0165992	http://dx.doi.org/10.1371/journal.pone.0165992
No	Yes	prevalence	Sutherland, KP; Berry, B; Park, A; Kemp, DW; Kemp, KM; Lipp, EK; Porter, JW	Shifting white pox aetiologies affecting Acropora palmata in the Florida Keys, 1994-2014	PHILOSOPHICAL TRANSACTIONS OF THE ROYAL SOCIETY B-BIOLOGICAL SCIENCES	2016	371	1689	10.1098/rstb.2015.0205	http://dx.doi.org/10.1098/rstb.2015.0205
No	No	NA	Thangaradjou, T; Machendiranathan, M; Ranith, R; Senthilnathan, L; Sasamal, SK; Choudhury, SB	Coral disease prevalence in Gulf of Mannar and Lakshadweep Islands	INDIAN JOURNAL OF GEO-MARINE SCIENCES	2016	45	12
No	No	NA	Ushijima, B; Videau, P; Poscablo, D; Stengel, JW; Beurmann, S; Burger, AH; Aeby, GS; Callahan, SM	Mutation of the toxR or mshA genes from Vibrio coralliilyticus strain OCN014 reduces infection of the coral Acropora cytherea	ENVIRONMENTAL MICROBIOLOGY	2016	18	11	10.1111/1462-2920.13428	http://dx.doi.org/10.1111/1462-2920.13428
No	Yes	prevalence	Verde, A; Bastidas, C; Croquer, A	Tissue mortality by Caribbean ciliate infection and white band disease in three reef-building coral species	PEERJ	2016	4		10.7717/peerj.2196	http://dx.doi.org/10.7717/peerj.2196
No	No	NA	Work, TM; Weil, E	Dark-Spots Disease	DISEASES OF CORAL	2016				Dark-Spots Disease (researchgate.net)
No	No	NA	Yoshioka, RM; Kim, CJS; Tracy, AM; Most, R; Harvell, CD	Linking sewage pollution and water quality to spatial patterns of Porites lobata growth anomalies in Puako, Hawaii	MARINE POLLUTION BULLETIN	2016	104	1-2	10.1016/j.marpolbul.2016.01.002	http://dx.doi.org/10.1016/j.marpolbul.2016.01.002
No	No	NA	Andras, JP	Genetic variation of the Caribbean sea fan coral, Gorgonia ventalina, correlates with survival of a fungal epizootic	MARINE BIOLOGY	2017	164	6	10.1007/s00227-017-3158-1	http://dx.doi.org/10.1007/s00227-017-3158-1
No	No	NA	Chen, CCM; Bourne, DG; Drovandi, CC; Mengersen, K; Willis, BL; Caley, MJ; Sato, Y	Modelling environmental drivers of black band disease outbreaks in populations of foliose corals in the genus Montipora	PEERJ	2017	5		10.7717/peerj.3438	http://dx.doi.org/10.7717/peerj.3438
No	Yes	prevalence	Eastwood, EK; Clary, DG; Melnick, DJ	Coral reef health and management on the verge of a tourism boom: A case study from Miches, Dominican Republic	OCEAN & COASTAL MANAGEMENT	2017	138		10.1016/j.ocecoaman.2017.01.023	http://dx.doi.org/10.1016/j.ocecoaman.2017.01.023
No	No	NA	Floros, C; Schleyer, MH	The functional importance of Acropora austera as nursery areas for juvenile reef fish on South African coral reefs	CORAL REEFS	2017	36	1	10.1007/s00338-016-1499-8	http://dx.doi.org/10.1007/s00338-016-1499-8
No	No	NA	Hunter, H; Cervone, G	Analysing the influence of African dust storms on the prevalence of coral disease in the Caribbean Sea using remote sensing and association rule data mining	INTERNATIONAL JOURNAL OF REMOTE SENSING	2017	38	6	10.1080/01431161.2016.1277279	http://dx.doi.org/10.1080/01431161.2016.1277279
No	Yes	prevalence	Lewis, CL; Neely, KL; Richardson, LL; Rodriguez-Lanetty, M	Temporal dynamics of black band disease affecting pillar coral (Dendrogyra cylindrus) following two consecutive hyperthermal events on the Florida Reef Tract	CORAL REEFS	2017	36	2	10.1007/s00338-017-1545-1	http://dx.doi.org/10.1007/s00338-017-1545-1
No	No	NA	Lohr, KE; Mcnab, AAC; Manfrino, C; Patterson, JT	Assessment of wild and restored staghorn coral Acropora cervicornis across three reef zones in the Cayman Islands	REGIONAL STUDIES IN MARINE SCIENCE	2017	9		10.1016/j.rsma.2016.11.003	http://dx.doi.org/10.1016/j.rsma.2016.11.003
No	No	NA	Page, CA; Field, SN; Pollock, FJ; Lamb, JB; Shedrawi, G; Wilson, SK	Assessing coral health and disease from digital photographs and in situ surveys	ENVIRONMENTAL MONITORING AND ASSESSMENT	2017	189	1	10.1007/s10661-016-5743-z	http://dx.doi.org/10.1007/s10661-016-5743-z
No	Yes	prevalence	Randall, CJ; van Woesik, R	Some coral diseases track climate oscillations in the Caribbean	SCIENTIFIC REPORTS	2017	7		10.1038/s41598-017-05763-6	http://dx.doi.org/10.1038/s41598-017-05763-6
No	No	NA	Salimi, MA; Mostafavi, PG; Fatemi, SMR; Aeby, GS	Health status of corals surrounding Kish Island, Persian Gulf	DISEASES OF AQUATIC ORGANISMS	2017	124	1	10.3354/dao03105	http://dx.doi.org/10.3354/dao03105
No	No	NA	Shaver, EC; Shantz, AA; McMinds, R; Burkepile, DE; Thurber, RLV; Silliman, BR	Effects of predation and nutrient enrichment on the success and microbiome of a foundational coral	ECOLOGY	2017	98	3	10.1002/ecy.1709	http://dx.doi.org/10.1002/ecy.1709
No	No	NA	Sreeraj, CR; George, G; Krishnan, P; Kaliyamoorthy, M; Raghuraman, R	Monitoring and assessment of the emerging diseases in scleractinian corals of Andaman and Nicobar Islands	INDIAN JOURNAL OF GEO-MARINE SCIENCES	2017	46	9		IJMS_20469_201818-1826-libre.pdf (d1wqtxts1xzle7.cloudfront.net)
No	Yes	incidence	Thinesh, T; Mathews, G; Raj, KD; Edward, JKP	Outbreaks of Acropora white syndrome and Terpios sponge overgrowth combined with coral mortality in Palk Bay, southeast coast of India	DISEASES OF AQUATIC ORGANISMS	2017	126	1	10.3354/dao03155	http://dx.doi.org/10.3354/dao03155
No	No	NA	van Woesik, R; McCaffrey, KR	Repeated Thermal Stress, Shading, and Directional Selection in the Florida Reef Tract	FRONTIERS IN MARINE SCIENCE	2017	4		10.3389/fmars.2017.00182	http://dx.doi.org/10.3389/fmars.2017.00182
No	No	NA	van Woesik, R; Randall, CJ	Coral disease hotspots in the Caribbean	ECOSPHERE	2017	8	5	10.1002/ecs2.1814	http://dx.doi.org/10.1002/ecs2.1814
No	No	NA	Bettarel, Y; Halary, S; Auguet, JC; Mai, TC; Ngoc, V; Bouvier, T; Got, P; Bouvier, C; Monteil-Bouchard, S; Christelle, D	Corallivory and the microbial debacle in two branching scleractinians	ISME JOURNAL	2018	12	4	10.1038/s41396-017-0033-5	http://dx.doi.org/10.1038/s41396-017-0033-5
No	No	NA	Brener-Raffalli, K; Clerissi, C; Vidal-Dupiol, J; Adjeroud, M; Bonhomme, F; Pratlong, M; Aurelle, D; Mitta, G; Toulza, E	Thermal regime and host clade, rather than geography, drive Symbiodinium and bacterial assemblages in the scleractinian coral Pocillopora damicornis sensu lato	MICROBIOME	2018	6		10.1186/s40168-018-0423-6	http://dx.doi.org/10.1186/s40168-018-0423-6
No	Yes	prevalence	Caldwell, JM; Donahue, MJ; Harvell, CD	Host size and proximity to diseased neighbours drive the spread of a coral disease outbreak in Hawai'i	PROCEEDINGS OF THE ROYAL SOCIETY B-BIOLOGICAL SCIENCES	2018	285	1870	10.1098/rspb.2017.2265	http://dx.doi.org/10.1098/rspb.2017.2265
No	No	No corals	Diggles, BK; Ernst, I; Wesche, S	Emergence of serranid pigment abnormality syndrome (SPAS) in wire netting cod (Epinephelus quoyanus) from Heron Island on the southern Great Barrier Reef	MARINE AND FRESHWATER RESEARCH	2018	69	8	10.1071/MF17353	http://dx.doi.org/10.1071/MF17353
No	No	NA	Gibbin, E; Gavish, A; Domart-Coulon, I; Kramarsky-Winter, E; Shapiro, O; Meibom, A; Vardi, A	Using NanoSIMS coupled with microfluidics to visualize the early stages of coral infection by Vibrio coralliilyticus	BMC MICROBIOLOGY	2018	18		10.1186/s12866-018-1173-0	http://dx.doi.org/10.1186/s12866-018-1173-0
No	Yes	prevalence	Goergen, EA; Gilliam, DS	Outplanting technique, host genotype, and site affect the initial success of outplanted Acropora cervicornis	PEERJ	2018	6		10.7717/peerj.4433	http://dx.doi.org/10.7717/peerj.4433
No	No	NA	Goergen, EA; Ostroff, Z; Gilliam, DS	Genotype and attachment technique influence the growth and survival of line nursery corals	RESTORATION ECOLOGY	2018	26	4	10.1111/rec.12545	http://dx.doi.org/10.1111/rec.12545
No	No	NA	Hadaidi, G; Ziegler, M; Shore-Maggio, A; Jensen, T; Aeby, G; Voolstra, CR	Ecological and molecular characterization of a coral black band disease outbreak in the Red Sea during a bleaching event	PEERJ	2018	6		10.7717/peerj.5169	http://dx.doi.org/10.7717/peerj.5169
No	No	NA	Jordán-Dahlgren, E; Jordán-Garze, AG; Rodríguez-Martínez, RE	Coral disease prevalence estimation and sampling design	PEERJ	2018	6		10.7717/peerj.6006	http://dx.doi.org/10.7717/peerj.6006
No	No	NA	Marcelino, VR; van Oppen, MJH; Verbruggen, H	Highly structured prokaryote communities exist within the skeleton of coral colonies	ISME JOURNAL	2018	12	1	10.1038/ismej.2017.164	http://dx.doi.org/10.1038/ismej.2017.164
No	No	NA	Ochsenkühn, MA; Schmitt-Kopplin, P; Harir, M; Amin, SA	Coral metabolite gradients affect microbial community structures and act as a disease cue	COMMUNICATIONS BIOLOGY	2018	1		10.1038/s42003-018-0189-1	http://dx.doi.org/10.1038/s42003-018-0189-1
No	No	NA	Randall, CJ; Whitcher, EM; Code, T; Pollock, C; Lundgren, I; Hillis-Starr, Z; Muller, EM	Testing methods to mitigate Caribbean yellow-band disease on Orbicella faveolata	PEERJ	2018	6		10.7717/peerj.4800	http://dx.doi.org/10.7717/peerj.4800
No	No	NA	Raymundo, LJ; Licuanan, WL; Kerr, AM	Adding insult to injury: Ship groundings are associated with coral disease in a pristine reef	PLOS ONE	2018	13	9	10.1371/journal.pone.0202939	http://dx.doi.org/10.1371/journal.pone.0202939
No	No	NA	Schleyer, MH; Floros, C; Laing, SCS; Macdonald, AHH; Montoya-Maya, PH; Morris, T; Porter, SN; Seré, MG	What can South African reefs tell us about the future of high-latitude coral systems?	MARINE POLLUTION BULLETIN	2018	136		10.1016/j.marpolbul.2018.09.014	http://dx.doi.org/10.1016/j.marpolbul.2018.09.014
No	No	NA	Shelyakin, PV; Garushyants, SK; Nikitin, MA; Mudrova, SV; Berumen, M; Speksnijder, AGCL; Hoeksema, BW; Fontaneto, D; Gelfand, MS; Ivanenko, VN	Microbiomes of gall-inducing copepod crustaceans from the corals Stylophora pistillata (Scleractinia) and Gorgonia ventalina (Alcyonacea)	SCIENTIFIC REPORTS	2018	8		10.1038/s41598-018-29953-y	http://dx.doi.org/10.1038/s41598-018-29953-y
No	No	NA	Shidqi, RA; Pamuji, B; Sulistiantoro, T; Risza, M; Faozi, AN; Muhammad, AN; Muharam, MR; Putri, ED; Hartini, R; Valentina, B; Fakhri, RZ; Putra, GG; Kurniawan, R; Pratomo, A; Syakti, AD	Coral health monitoring at Melinjo Island and Saktu Island: Influence from Jakarta Bay	REGIONAL STUDIES IN MARINE SCIENCE	2018	18		10.1016/j.rsma.2017.02.004	http://dx.doi.org/10.1016/j.rsma.2017.02.004
No	No	NA	Shore-Maggio, A; Aeby, GS; Callahan, SM	Influence of salinity and sedimentation on Vibrio infection of the Hawaiian coral Montipora capitata	DISEASES OF AQUATIC ORGANISMS	2018	128	1	10.3354/dao03213	http://dx.doi.org/10.3354/dao03213
No	No	NA	Shore-Maggio, A; Callahan, SM; Aeby, GS	Trade-offs in disease and bleaching susceptibility among two color morphs of the Hawaiian reef coral, Montipora capitata	CORAL REEFS	2018	37	2	10.1007/s00338-018-1675-0	http://dx.doi.org/10.1007/s00338-018-1675-0
No	No	NA	Sisney, MA; Cummins, RH; Wolfe, CR	Incidence of black band disease, brown band disease, and white syndrome in branching corals on the Great Barrier Reef	ESTUARINE COASTAL AND SHELF SCIENCE	2018	214		10.1016/j.ecss.2018.09.005	http://dx.doi.org/10.1016/j.ecss.2018.09.005
No	No	NA	Tracy, AM; Weil, E; Harvell, CD	Octocoral co-infection as a balance between host immunity and host environment	OECOLOGIA	2018	186	3	10.1007/s00442-017-4051-9	http://dx.doi.org/10.1007/s00442-017-4051-9
No	No	NA	van de Water, JAJM; De Mares, MC; Dixon, GB; Raina, JB; Willis, BL; Bourne, DG; van Oppen, MJH	Antimicrobial and stress responses to increased temperature and bacterial pathogen challenge in the holobiont of a reef-building coral	MOLECULAR ECOLOGY	2018	27	4	10.1111/mec.14489	http://dx.doi.org/10.1111/mec.14489
Yes	Yes	prevalence	Walton, CJ; Hayes, NK; Gilliam, DS	Impacts of a Regional, Multi-Year, Multi-Species Coral Disease Outbreak in Southeast Florida	FRONTIERS IN MARINE SCIENCE	2018	5		10.3389/fmars.2018.00323	http://dx.doi.org/10.3389/fmars.2018.00323
No	Yes	prevalence	Wang, L; Shantz, AA; Payet, JP; Sharpton, TJ; Foster, A; Burkepile, DE; Thurber, RV	Corals and Their Microbiomes Are Differentially Affected by Exposure to Elevated Nutrients and a Natural Thermal Anomaly	FRONTIERS IN MARINE SCIENCE	2018	5		10.3389/fmars.2018.00101	http://dx.doi.org/10.3389/fmars.2018.00101
Yes	Yes	prevalence	Alvarez-Filip, L; Estrada-Saldívar, NA; Pérez-Cervantes, E; Molina-Hernández, A; González-Barrios, FJ	A rapid spread of the stony coral tissue loss disease outbreak in the Mexican Caribbean	PEERJ	2019	7		10.7717/peerj.8069	http://dx.doi.org/10.7717/peerj.8069
No	No	NA	Brodnicke, OB; Bourne, DG; Heron, SF; Pears, RJ; Stella, JS; Smith, HA; Willis, BL	Unravelling the links between heat stress, bleaching and disease: fate of tabular corals following a combined disease and bleaching event	CORAL REEFS	2019	38	4	10.1007/s00338-019-01813-9	http://dx.doi.org/10.1007/s00338-019-01813-9
No	No	NA	Browne, N; Braoun, C; McIlwain, J; Nagarajan, R; Zinke, J	Borneo coral reefs subject to high sediment loads show evidence of resilience to various environmental stressors	PEERJ	2019	7		10.7717/peerj.7382	http://dx.doi.org/10.7717/peerj.7382
No	No	NA	Buerger, P; Weynberg, KD; Wood-Charlson, EM; Sato, Y; Willis, BL; van Oppen, MJH	Novel T4 bacteriophages associated with black band disease in corals	ENVIRONMENTAL MICROBIOLOGY	2019	21	6	10.1111/1462-2920.14432	http://dx.doi.org/10.1111/1462-2920.14432
No	Yes	prevalence	Goergen, EA; Moulding, AL; Walker, BK; Gilliam, DS	Identifying Causes of Temporal Changes in Acropora cervicornis Populations and the Potential for Recovery	FRONTIERS IN MARINE SCIENCE	2019	6		10.3389/fmars.2019.00036	http://dx.doi.org/10.3389/fmars.2019.00036
No	No	NA	Kwong, WK; del Campo, J; Mathur, V; Vermeij, MJA; Keeling, PJ	A widespread coral-infecting apicomplexan with chlorophyll biosynthesis genes	NATURE	2019	568	7750	10.1038/s41586-019-1072-z	http://dx.doi.org/10.1038/s41586-019-1072-z
No	No	NA	Pollock, FJ; Lamb, JB; van de Water, JAJM; Smith, HA; Schaffelke, B; Willis, BL; Bourne, DG	Reduced diversity and stability of coral-associated bacterial communities and suppressed immune function precedes disease onset in corals	ROYAL SOCIETY OPEN SCIENCE	2019	6	6	10.1098/rsos.190355	http://dx.doi.org/10.1098/rsos.190355
No	No	NA	Quintanilla, E; Madurell, T; Wilke, T; Sánchez, JA	Dynamic Interplay of ENSO Events and Local Hydrodynamic Parameters Drives Demography and Health Status of Gorgonian Sea Fan Populations on a Remote Tropical Eastern Pacific Island	FRONTIERS IN MARINE SCIENCE	2019	6		10.3389/fmars.2019.00694	http://dx.doi.org/10.3389/fmars.2019.00694
No	No	NA	Reed, JK; Farrington, S; David, A; Harter, S; Pomponi, SA; Diaz, MC; Voss, JD; Spring, KD; Hine, AC; Kourafalou, VH; Smith, RH; Vaz, AC; Paris, CB; Hanisak, MD	Pulley Ridge, Gulf of Mexico, USA	MESOPHOTIC CORAL ECOSYSTEMS	2019	12		10.1007/978-3-319-92735-0_4	http://dx.doi.org/10.1007/978-3-319-92735-0_4
No	Yes	prevalence	Rippe, JP; Kriefall, NG; Davies, SW; Castillo, KD	Differential disease incidence and mortality of inner and outer reef corals of the upper Florida Keys in association with a white syndrome outbreak	BULLETIN OF MARINE SCIENCE	2019	95	2	10.5343/bms.2018.0034	http://dx.doi.org/10.5343/bms.2018.0034
No	No	NA	Sabdono, A; Radjasa, OK; Trianto, A; Sarjito; Munasik; Wijayanti, DP	Preliminary study of the effect of nutrient enrichment, released by marine floating cages, on the coral disease outbreak in Karimunjawa, Indonesia	REGIONAL STUDIES IN MARINE SCIENCE	2019	30		10.1016/j.rsma.2019.100704	http://dx.doi.org/10.1016/j.rsma.2019.100704
No	No	NA	Samsuvan, W; Yeemin, T; Sutthacheep, M; Pengsakun, S; Putthayakool, J; Thummasan, M	Diseases and compromised health states of massive Porites spp. in the Gulf of Thailand and the Andaman Sea	ACTA OCEANOLOGICA SINICA	2019	38	1	10.1007/s13131-019-1378-6	http://dx.doi.org/10.1007/s13131-019-1378-6
No	Yes	prevalence	Stoddart, J; Jones, R; Page, C; Marnane, M; De Lestang, P; Elsdon, T	No effect of dredging on the prevalence of coral disease detected during a large dredging program	MARINE POLLUTION BULLETIN	2019	140		10.1016/j.marpolbul.2019.01.047	http://dx.doi.org/10.1016/j.marpolbul.2019.01.047
No	Yes	prevalence	Weil, E	Disease Problems	MESOPHOTIC CORAL ECOSYSTEMS	2019	12		10.1007/978-3-319-92735-0_41	http://dx.doi.org/10.1007/978-3-319-92735-0_41
No	No	NA	Weiler, BA; Van Leeuwen, TE; Stump, KL	The extent of coral bleaching, disease and mortality for data-deficient reefs in Eleuthera, The Bahamas after the 2014-2017 global bleaching event	CORAL REEFS	2019	38	4	10.1007/s00338-019-01798-5	http://dx.doi.org/10.1007/s00338-019-01798-5
No	No	NA	Wong, CWM; Conti-Jerpe, I; Raymundo, LJ; Dingle, C; Araujo, G; Ponzo, A; Baker, DM	Whale Shark Tourism: Impacts on Coral Reefs in the Philippines	ENVIRONMENTAL MANAGEMENT	2019	63	2	10.1007/s00267-018-1125-3	http://dx.doi.org/10.1007/s00267-018-1125-3
No	No	NA	Wright, RM; Mera, H; Kenkel, CD; Nayfa, M; Bay, LK; Matz, MV	Positive genetic associations among fitness traits support evolvability of a reef-building coral under multiple stressors	GLOBAL CHANGE BIOLOGY	2019	25	10	10.1111/gcb.14764	http://dx.doi.org/10.1111/gcb.14764
No	No	No corals	Xavier, R; Mazzei, R; Pérez-Losada, M; Rosado, D; Santos, JL; Verissimo, A; Soares, MC	A Risky Business? Habitat and Social Behavior Impact Skin and Gut Microbiomes in Caribbean Cleaning Gobies	FRONTIERS IN MICROBIOLOGY	2019	10		10.3389/fmicb.2019.00716	http://dx.doi.org/10.3389/fmicb.2019.00716
No	No	NA	Tracy, AM; Weil, E; Harvell, CD	Warming and pollutants interact to modulate octocoral immunity and shape disease outcomes	ECOLOGICAL APPLICATIONS	2020	30	2	10.1002/eap.2024	http://dx.doi.org/10.1002/eap.2024
No	No	NA	Aeby, GS; Howells, E; Work, T; Abrego, D; Williams, GJ; Wedding, LM; Caldwell, JM; Moritsch, M; Burt, JA	Localized outbreaks of coral disease on Arabian reefs are linked to extreme temperatures and environmental stressors	CORAL REEFS	2020	39	3	10.1007/s00338-020-01928-4	http://dx.doi.org/10.1007/s00338-020-01928-4
No	No	NA	Akmal, KF; Shahbudin, S	Baseline assessment of coral health and disease in Tioman Island Marine Park, Malaysia	COMMUNITY ECOLOGY	2020	21	3	10.1007/s42974-020-00030-7	http://dx.doi.org/10.1007/s42974-020-00030-7
No	No	NA	Bailey, GF; Coelho, JC; Poole, AZ	Differential expression of Exaiptasia pallida GIMAP genes upon induction of apoptosis and autophagy suggests a potential role in cnidarian symbiosis and disease	JOURNAL OF EXPERIMENTAL BIOLOGY	2020	223	21	10.1242/jeb.229906	http://dx.doi.org/10.1242/jeb.229906
No	No	NA	Burns, JHR; Weyenberg, G; Mandel, T; Ferreira, SB; Gotshalk, D; Kinoshita, CK; Marshall, MJ; Del Moral, NAV; Murphy, SJ; Pascoe, KH; Runyan, A; Spengler, AJ; Wells, BD; Wilde, DK; Pelayo, R	A Comparison of the Diagnostic Accuracy of in-situ and Digital Image-Based Assessments of Cora Health and Disease	FRONTIERS IN MARINE SCIENCE	2020	7		10.3389/fmars.2020.00304	http://dx.doi.org/10.3389/fmars.2020.00304
No	No	NA	Caldwell, JM; Aeby, G; Heron, SF; Donahue, MJ	Case-control design identifies ecological drivers of endemic coral diseases	SCIENTIFIC REPORTS	2020	10	1	10.1038/s41598-020-59688-8	http://dx.doi.org/10.1038/s41598-020-59688-8
No	No	NA	Carella, F; Miele, C; De Vico, G	Nodular-like growth and axial thickening in gorgonians are a defensive response to endolithic cyanobacteria, involving amyloid deposition	DISEASES OF AQUATIC ORGANISMS	2020	138		10.3354/dao03451	http://dx.doi.org/10.3354/dao03451
No	No	NA	Contardi, M; Montano, S; Liguori, G; Heredia-Guerrero, JA; Galli, P; Athanassiou, A; Bayer, IS	Treatment of Coral Wounds by Combining an Antiseptic Bilayer Film and an Injectable Antioxidant Biopolymer	SCIENTIFIC REPORTS	2020	10	1	10.1038/s41598-020-57980-1	http://dx.doi.org/10.1038/s41598-020-57980-1
No	Yes	prevalence	Dorrestein, EHR; Conan, A; Pentzke-Lemus, LL; Hartman, G; Sample, SH; Dennis, MM	Prevalence and progression of macroscopic lesions in Orbicella annularis and O. faveolata on shallow fringing reefs of St. Kitts	DISEASES OF AQUATIC ORGANISMS	2020	140		10.3354/dao03492	http://dx.doi.org/10.3354/dao03492
No	No	NA	Dougan, KE; Ladd, MC; Fuchs, C; Thurber, RV; Burkepile, DE; Rodriguez-Lanetty, M	Nutrient Pollution and Predation Differentially Affect Innate Immune Pathways in the Coral Porites porites	FRONTIERS IN MARINE SCIENCE	2020	7		10.3389/fmars.2020.563865	http://dx.doi.org/10.3389/fmars.2020.563865
Yes	No	NA	Estrada-Saldívar, N; Molina-Hernández, A; Pérez-Cervantes, E; Medellín-Maldonado, F; González-Barrios, FJ; Alvarez-Filip, L	Reef-scale impacts of the stony coral tissue loss disease outbreak	CORAL REEFS	2020	39	4	10.1007/s00338-020-01949-z	http://dx.doi.org/10.1007/s00338-020-01949-z
No	Yes	prevalence	Greene, A; Donahue, MJ; Caldwell, JM; Heron, SF; Geiger, E; Raymundo, LJ	Coral Disease Time Series Highlight Size-Dependent Risk and Other Drivers of White Syndrome in a Multi-Species Model	FRONTIERS IN MARINE SCIENCE	2020	7		10.3389/fmars.2020.601469	http://dx.doi.org/10.3389/fmars.2020.601469
No	No	NA	Howells, EJ; Vaughan, GO; Work, TM; Burt, JA; Abrego, D	Annual outbreaks of coral disease coincide with extreme seasonal warming	CORAL REEFS	2020	39	3	10.1007/s00338-020-01946-2	http://dx.doi.org/10.1007/s00338-020-01946-2
No	No	NA	Machendiranathan, M; Ranith, R; Senthilnathan, L; Saravanakumar, A; Thangaradjou, T	Resilience of coral recruits in Gulf of Mannar Marine Biosphere Reserve (GOMMBR), India	REGIONAL STUDIES IN MARINE SCIENCE	2020	34		10.1016/j.rsma.2020.101055	http://dx.doi.org/10.1016/j.rsma.2020.101055
Yes	No	NA	Meiling, S; Muller, EM; Smith, TB; Brandt, ME	3D Photogrammetry Reveals Dynamics of Stony Coral Tissue Loss Disease (SCTLD) Lesion Progression Across a Thermal Stress Event	FRONTIERS IN MARINE SCIENCE	2020	7		10.3389/fmars.2020.597643	http://dx.doi.org/10.3389/fmars.2020.597643
Yes	No	NA	Muller, EM; Sartor, C; Alcaraz, NI; van Woesik, R	Spatial Epidemiology of the Stony-Coral-Tissue-Loss Disease in Florida	FRONTIERS IN MARINE SCIENCE	2020	7		10.3389/fmars.2020.00163	http://dx.doi.org/10.3389/fmars.2020.00163
Yes	Yes	prevalence	Noonan, KR; Childress, MJ	Association of butterflyfishes and stony coral tissue loss disease in the Florida Keys	CORAL REEFS	2020	39	6	10.1007/s00338-020-01986-8	http://dx.doi.org/10.1007/s00338-020-01986-8
No	No	NA	Rajasabapathy, R; Ramasamy, KP; Manikandan, B; Mohandass, C; James, RA	Bacterial Communities Associated With Healthy and Diseased (Skeletal Growth Anomaly) Reef Coral Acropora cytherea From Palk Bay, India	FRONTIERS IN MARINE SCIENCE	2020	7		10.3389/fmars.2020.00092	http://dx.doi.org/10.3389/fmars.2020.00092
Yes	No	NA	Rosales, SM; Clark, AS; Huebner, LK; Ruzicka, RR; Muller, EM	Rhodobacterales and Rhizobiales Are Associated With Stony Coral Tissue Loss Disease and Its Suspected Sources of Transmission	FRONTIERS IN MICROBIOLOGY	2020	11		10.3389/fmicb.2020.00681	http://dx.doi.org/10.3389/fmicb.2020.00681
No	No	NA	Rubio-Portillo, E; Martin-Cuadrado, AB; Caraballo-Rodríguez, AM; Rohwer, F; Dorrestein, PC; Antón, J	Virulence as a Side Effect of Interspecies Interaction in Vibrio Coral Pathogens	MBIO	2020	11	4	10.1128/mBio.00201-20	http://dx.doi.org/10.1128/mBio.00201-20
Yes	Yes	prevalence	Sharp, WC; Shea, CP; Maxwell, KE; Muller, EM; Hunt, JH	Evaluating the small-scale epidemiology of the stony-coral -tissue-loss-disease in the middle Florida Keys	PLOS ONE	2020	15	11	10.1371/journal.pone.0241871	http://dx.doi.org/10.1371/journal.pone.0241871
No	No	NA	Vohsen, SA; Anderson, KE; Gade, AM; Gruber-Vodicka, HR; Dannenberg, RP; Osman, EO; Dubilier, N; Fisher, CR; Baums, IB	Deep-sea corals provide new insight into the ecology, evolution, and the role of plastids in widespread apicomplexan symbionts of anthozoans	MICROBIOME	2020	8	1	10.1186/s40168-020-00798-w	http://dx.doi.org/10.1186/s40168-020-00798-w
Yes	No	NA	Williams, L; Smith, TB; Burge, CA; Brandt, ME	Species-specific susceptibility to white plague disease in three common Caribbean corals	CORAL REEFS	2020	39	1	10.1007/s00338-019-01867-9	http://dx.doi.org/10.1007/s00338-019-01867-9
No	No	NA	Young, BD; Serrano, XM; Rosales, SM; Miller, MW; Williams, D; Traylor-Knowles, N	Innate immune gene expression inAcropora palmatais consistent despite variance in yearly disease events	PLOS ONE	2020	15	10	10.1371/journal.pone.0228514	http://dx.doi.org/10.1371/journal.pone.0228514
Yes	No	NA	Aeby, G; Ushijima, B; Bartels, E; Walter, C; Kuehl, J; Jones, S; Paul, VJ	Changing Stony Coral Tissue Loss Disease Dynamics Through Time in Montastraea cavernosa	FRONTIERS IN MARINE SCIENCE	2021	8		10.3389/fmars.2021.699075	http://dx.doi.org/10.3389/fmars.2021.699075
No	No	NA	Aeby, GS; Shore, A; Jensen, T; Ziegler, M; Work, T; Voolstra, CR	A comparative baseline of coral disease in three regions along the Saudi Arabian coast of the central Red Sea	PLOS ONE	2021	16	7	10.1371/journal.pone.0246854	http://dx.doi.org/10.1371/journal.pone.0246854
No	No	NA	Andersson, ER; Day, RD; Work, TM; Anderson, PE; Woodley, CM; Schock, TB	Identifying metabolic alterations associated with coral growth anomalies using 1H NMR metabolomics	CORAL REEFS	2021	40	4	10.1007/s00338-021-02125-7	http://dx.doi.org/10.1007/s00338-021-02125-7
No	No	NA	Bharath, MS; Raj, KD; Aeby, GS; Edward, JKP	Observations of brown band disease in the Gulf of Mannar, India	MARINE AND FRESHWATER RESEARCH	2021	72	5	10.1071/MF20153	http://dx.doi.org/10.1071/MF20153
Yes	Yes	prevalence	Brandt, ME; Ennis, RS; Meiling, SS; Townsend, J; Cobleigh, K; Glahn, A; Quetel, J; Brandtneris, V; Henderson, LM; Smith, TB	The Emergence and Initial Impact of Stony Coral Tissue Loss Disease (SCTLD) in the United States Virgin Islands	FRONTIERS IN MARINE SCIENCE	2021	8		10.3389/fmars.2021.715329	http://dx.doi.org/10.3389/fmars.2021.715329
Yes	Yes	prevalence	Chaves-Fonnegra, A; Panassiti, B; Smith, TB; Brown, E; Clemens, E; Sevier, M; Brandt, ME	Environmental and biological drivers of white plague disease on shallow and mesophotic coral reefs	ECOGRAPHY	2021	44	7	10.1111/ecog.05527	http://dx.doi.org/10.1111/ecog.05527
Yes	Yes	prevalence	Combs, IR; Studivan, MS; Eckert, RJ; Voss, JD	Quantifying impacts of stony coral tissue loss disease on corals in Southeast Florida through surveys and 3D photogrammetry	PLOS ONE	2021	16	6	10.1371/journal.pone.0252593	http://dx.doi.org/10.1371/journal.pone.0252593
Yes	No	NA	Costa, SV; Hibberts, SJ; Olive, DA; Budd, KA; Long, AE; Meiling, SS; Miller, MB; Vaughn, KM; Carrión, CI; Cohen, MB; Savage, AE; Souza, MF; Buckley, L; Grimes, KW; Platenberg, R; Smith, TB; Blondeau, J; Brandt, ME	Diversity and Disease: The Effects of Coral Diversity on Prevalence and Impacts of Stony Coral Tissue Loss Disease in Saint Thomas, US Virgin Islands	FRONTIERS IN MARINE SCIENCE	2021	8		10.3389/fmars.2021.682688	http://dx.doi.org/10.3389/fmars.2021.682688
No	No	NA	Couch, CS; Oliver, TA; Suka, R; Lamirand, M; Asbury, M; Amir, C; Vargas-Angel, B; Winston, M; Huntington, B; Lichowski, F; Halperin, A; Gray, A; Garriques, J; Samson, J	Comparing Coral Colony Surveys From In-Water Observations and Structure-From-Motion Imagery Shows Low Methodological Bias	FRONTIERS IN MARINE SCIENCE	2021	8		10.3389/fmars.2021.647943	http://dx.doi.org/10.3389/fmars.2021.647943
Yes	No	NA	Dahlgren, C; Pizarro, V; Sherman, K; Greene, W; Oliver, J	Spatial and Temporal Patterns of Stony Coral Tissue Loss Disease Outbreaks in The Bahamas	FRONTIERS IN MARINE SCIENCE	2021	8		10.3389/fmars.2021.682114	http://dx.doi.org/10.3389/fmars.2021.682114
Yes	No	NA	Eaton, KR; Landsberg, JH; Kiryu, Y; Peters, EC; Muller, EM	Measuring Stony Coral Tissue Loss Disease Induction and Lesion Progression Within Two Intermediately Susceptible Species, Montastraea cavernosa and Orbicella faveolata	FRONTIERS IN MARINE SCIENCE	2021	8		10.3389/fmars.2021.717265	http://dx.doi.org/10.3389/fmars.2021.717265
Yes	Yes	prevalence	Guzmán-Urieta, EO; Jordán-Dahlgren, E	Spatial Patterns of a Lethal White Syndrome Outbreak in Pseudodiploria strigosa	FRONTIERS IN MARINE SCIENCE	2021	8		10.3389/fmars.2021.669171	http://dx.doi.org/10.3389/fmars.2021.669171
No	No	NA	Hazraty-Kari, S; Tavakoli-Kolour, P; Das, RR; Farhadi, M; Barkhordari-Ahmadi, A; Yahyavi, M; Rezai, H	Baseline assessment of coral diseases in an environmentally extreme environment of the northern Persian Gulf	MARINE POLLUTION BULLETIN	2021	171		10.1016/j.marpolbul.2021.112707	http://dx.doi.org/10.1016/j.marpolbul.2021.112707
No	No	NA	Huang, CY; Hwang, JS; Yamashiro, H; Tang, SL	Spatial and cross-seasonal patterns of coral diseases in reefs of Taiwan: high prevalence and regional variation	DISEASES OF AQUATIC ORGANISMS	2021	146		10.3354/dao03624	http://dx.doi.org/10.3354/dao03624
Yes	Yes	prevalence	Jones, NP; Kabay, L; Lunz, KS; Gilliam, DS	Temperature stress and disease drives the extirpation of the threatened pillar coral, Dendrogyra cylindrus, in southeast Florida	SCIENTIFIC REPORTS	2021	11	1	10.1038/s41598-021-93111-0	http://dx.doi.org/10.1038/s41598-021-93111-0
No	No	NA	Kubomura, T; Wee, HB; Reimer, JD	Investigating incidence and possible causes of pink and purple pigmentation response in hard coral genus Porites around Okinawajima Island, Japan	REGIONAL STUDIES IN MARINE SCIENCE	2021	41		10.1016/j.rsma.2020.101569	http://dx.doi.org/10.1016/j.rsma.2020.101569
No	No	NA	MacKnight, NJ; Cobleigh, K; Lasseigne, D; Chaves-Fonnegra, A; Gutting, A; Dimos, B; Antoine, J; Fuess, L; Ricci, C; Butler, C; Muller, EM; Mydlarz, LD; Brandt, M	Microbial dysbiosis reflects disease resistance in diverse coral species	COMMUNICATIONS BIOLOGY	2021	4	1	10.1038/s42003-021-02163-5	http://dx.doi.org/10.1038/s42003-021-02163-5
Yes	No	NA	Meiling, SS; Muller, EM; Lasseigne, D; Rossin, A; Veglia, AJ; MacKnight, N; Dimos, B; Huntley, N; Correa, AMS; Smith, TB; Holstein, DM; Mydlarz, LD; Apprill, A; Brandt, ME	Variable Species Responses to Experimental Stony Coral Tissue Loss Disease (SCTLD) Exposure	FRONTIERS IN MARINE SCIENCE	2021	8		10.3389/fmars.2021.670829	http://dx.doi.org/10.3389/fmars.2021.670829
No	No	NA	Mizerek, TL; Madin, JS; Benzoni, F; Huang, DW; Luiz, OJ; Mera, H; Schmidt-Roach, S; Smith, SDA; Sommer, B; Baird, AH	No evidence for tropicalization of coral assemblages in a subtropical climate change hot spot	CORAL REEFS	2021	40	5	10.1007/s00338-021-02167-x	http://dx.doi.org/10.1007/s00338-021-02167-x
Yes	No	NA	Neely, KL; Shea, CP; Macaulay, KA; Hower, EK; Dobler, MA	Short- and Long-Term Effectiveness of Coral Disease Treatments	FRONTIERS IN MARINE SCIENCE	2021	8		10.3389/fmars.2021.675349	http://dx.doi.org/10.3389/fmars.2021.675349
No	Yes	prevalence	Randazzo-Eisemann, A; Garza-Pérez, JR; Penié-Rodriguez, I; Figueroa-Zavala, B	25 years of multiple stressors driving the coral-algae phase shift in Akumal, Mexico	OCEAN & COASTAL MANAGEMENT	2021	214		10.1016/j.ocecoaman.2021.105917	http://dx.doi.org/10.1016/j.ocecoaman.2021.105917
No	No	NA	Rich, LP; Arnot, C; Dennis, MM	Pathology of growth anomalies in massive Caribbean corals of the family Faviidae	VETERINARY PATHOLOGY	2021	58	6	10.1177/03009858211020675	http://dx.doi.org/10.1177/03009858211020675
Yes	No	NA	Soper, DM	Education and Research: A Symbiosis to Better Understand a Novel Coral Disease	FRONTIERS IN MARINE SCIENCE	2021	8		10.3389/fmars.2021.669472	http://dx.doi.org/10.3389/fmars.2021.669472
Yes	Yes	prevalence	Spadafore, R; Fura, R; Precht, WF; Vollmer, SV	Multi-Variate Analyses of Coral Mortality From the 2014-2015 Stony Coral Tissue Loss Disease Outbreak Off Miami-Dade County, Florida	FRONTIERS IN MARINE SCIENCE	2021	8		10.3389/fmars.2021.723998	http://dx.doi.org/10.3389/fmars.2021.723998
Yes	Yes	incidence	Thome, PE; Rivera-Ortega, J; Rodríguez-Villalobos, JC; Cerqueda-García, D; Guzmán-Urieta, EO; García-Maldonado, JQ; Carabantes, N; Jordán-Dahlgren, E	Local dynamics of a white syndrome outbreak and changes in the microbial community associated with colonies of the scleractinian brain coral Pseudodiploria strigosa	PEERJ	2021	9		10.7717/peerj.10695	http://dx.doi.org/10.7717/peerj.10695
No	No	NA	Tracy, AM; Weil, E; Burge, CA	Ecological Factors Mediate Immunity and Parasitic Co-Infection in Sea Fan Octocorals	FRONTIERS IN IMMUNOLOGY	2021	11		10.3389/fimmu.2020.608066	http://dx.doi.org/10.3389/fimmu.2020.608066
Yes	No	NA	Traylor-Knowles, N; Connelly, MT; Young, BD; Eaton, K; Muller, EM; Paul, VJ; Ushijima, B; DeMerlis, A; Drown, MK; Goncalves, A; Kron, N; Snyder, GA; Martin, C; Rodriguez, K	Gene Expression Response to Stony Coral Tissue Loss Disease Transmission in M. cavernosa and O.faveolata From Florida	FRONTIERS IN MARINE SCIENCE	2021	8		10.3389/fmars.2021.681563	http://dx.doi.org/10.3389/fmars.2021.681563
No	No	NA	VanWynen, CM; Hightshoe, MV; Fogarty, ND; Dahlgren, CP; Gilliam, DS	Should Hybrids Be Used in Coral Nurseries? A Case Study Comparing Caribbean Acropora spp. and Their Hybrid in the Bahamas	FRONTIERS IN MARINE SCIENCE	2021	8		10.3389/fmars.2021.669966	http://dx.doi.org/10.3389/fmars.2021.669966
Yes	No	NA	Walker, BK; Turner, NR; Noren, HKG; Buckley, SF; Pitts, KA	Optimizing Stony Coral Tissue Loss Disease (SCTLD) Intervention Treatments on Montastraea cavernosa in an Endemic Zone	FRONTIERS IN MARINE SCIENCE	2021	8		10.3389/fmars.2021.666224	http://dx.doi.org/10.3389/fmars.2021.666224
Yes	Yes	incidence	Williams, SD; Walter, CS; Muller, EM	Fine Scale Temporal and Spatial Dynamics of the Stony Coral Tissue Loss Disease Outbreak Within the Lower Florida Keys	FRONTIERS IN MARINE SCIENCE	2021	8		10.3389/fmars.2021.631776	http://dx.doi.org/10.3389/fmars.2021.631776
Yes	No	NA	Williams, SM; García-Sais, J; Sabater-Clavell, J	Prevalence of Stony Coral Tissue Loss Disease at El Seco, a Mesophotic Reef System off Vieques Island, Puerto Rico	FRONTIERS IN MARINE SCIENCE	2021	8		10.3389/fmars.2021.668669	http://dx.doi.org/10.3389/fmars.2021.668669
No	No	NA	Al-Karablieh, N; Al-Horani, FA; Alnaimat, S; Abu Zarga, MH	Prevalence of Vibrio coralliilyticus in stony coral Porites sp. in the Gulf of Aqaba, Jordan	LETTERS IN APPLIED MICROBIOLOGY	2022	75	2	10.1111/lam.13753	http://dx.doi.org/10.1111/lam.13753
No	No	NA	Appah, JKM; Lynch, SA; Lim, A; Riordan, RO; O'Reilly, L; de Oliveira, L; Wheeler, AJ	A health survey of the reef forming scleractinian cold-water corals Lophelia pertusa and Madrepora oculata in a remote submarine canyon on the European continental margin, NE Atlantic	JOURNAL OF INVERTEBRATE PATHOLOGY	2022	192		10.1016/j.jip.2022.107782	http://dx.doi.org/10.1016/j.jip.2022.107782
No	No	NA	Baker, LJ; Reich, HG; Kitchen, SA; Klinges, JG; Koch, HR; Baums, IB; Muller, EM; Thurber, RV	The coral symbiont Candidatus Aquarickettsia is variably abundant in threatened Caribbean acroporids and transmitted horizontally	ISME JOURNAL	2022	16	2	10.1038/s41396-021-01077-8	http://dx.doi.org/10.1038/s41396-021-01077-8
No	No	NA	Bove, CB; Ingersoll, MV; Davies, SW	Help Me, Symbionts, You're My Only Hope: Approaches to Accelerate our Understanding of Coral Holobiont Interactions	INTEGRATIVE AND COMPARATIVE BIOLOGY	2022	62	6	10.1093/icb/icac141	http://dx.doi.org/10.1093/icb/icac141
Yes	No	NA	Camacho-Vite, C; Estrada-Saldivar, N; Perez-Cervantes, E; Alvarez-Filip, L	Differences in the progression rate of SCTLD in Pseudodiploria strigosa are related to colony size and morphology	FRONTIERS IN MARINE SCIENCE	2022	9		10.3389/fmars.2022.790818	http://dx.doi.org/10.3389/fmars.2022.790818
No	Yes	prevalence	Changsut, I; Womack, HR; Shickle, A; Sharp, KH; Fuess, LE	Variation in symbiont density is linked to changes in constitutive immunity in the facultatively symbiotic coral, Astrangia poculata	BIOLOGY LETTERS	2022	18	11	10.1098/rsbl.2022.0273	http://dx.doi.org/10.1098/rsbl.2022.0273
No	No	NA	Cissell, EC; Eckrich, CE; McCoy, SJ	Cyanobacterial mats as benthic reservoirs and vectors for coral black band disease pathogens	ECOLOGICAL APPLICATIONS	2022	32	6	10.1002/eap.2692	http://dx.doi.org/10.1002/eap.2692
Yes	No	NA	Croquer, A; Zambrano, S; King, S; Reyes, A; Sellares-Blanco, R; Trinidad, AV; Villalpando, M; Rodriguez-Jerez, Y; Vargas, E; Cortes-Useche, C; Blanco, M; Calle-Trevino, J; García-Camps, R; Hernández-Orquet, A; Torres, R; Irazabal, I; Díaz, L; Evangelista, Y; Miyazawa, E	STONY CORAL TISSUE LOSS DISEASE AND OTHER DISEASES AFFECT ADULTS AND RECRUITS OF MAJOR REEF BUILDERS AT DIFFERENT SPATIAL SCALES IN THE DOMINICAN REPUBLIC	GULF AND CARIBBEAN RESEARCH	2022	33	1	10.18785/gcr.3301.03	http://dx.doi.org/10.18785/gcr.3301.03
No	No	NA	Das, RR; Wada, H; Masucci, GD; Singh, T; Tavakoli-Kolour, P; Wada, N; Tang, SL; Yamashiro, H; Reimer, JD	Four-Year Field Survey of Black Band Disease and Skeletal Growth Anomalies in Encrusting Montipora spp. Corals around Sesoko Island, Okinawa	DIVERSITY-BASEL	2022	14	1	10.3390/d14010032	http://dx.doi.org/10.3390/d14010032
No	No	NA	Deutsch, JM; Mandelare-Ruiz, P; Yang, YZ; Foster, G; Routhu, A; Houk, J; De La Flor, YT; Ushijima, B; Meyer, JL; Paul, VJ; Garg, N	Metabolomics Approaches to Dereplicate Natural Products from Coral-Derived Bioactive Bacteria	JOURNAL OF NATURAL PRODUCTS	2022	85	3	10.1021/acs.jnatprod.1c01110	http://dx.doi.org/10.1021/acs.jnatprod.1c01110
No	No	NA	Ding, DS; Sun, WT; Patel, AK; Singhania, RR; Pan, CH; Dong, CD	Parasitic pathways and evaluation of non-specific parasitism of ciliate infected captive corals	AQUACULTURE	2022	560		10.1016/j.aquaculture.2022.738610	http://dx.doi.org/10.1016/j.aquaculture.2022.738610
No	No	NA	Eaton, KR; Clark, AS; Curtis, K; Favero, M; Holloway, NH; Ewen, K; Muller, EM	A highly effective therapeutic ointment for treating corals with black band disease	PLOS ONE	2022	17	10	10.1371/journal.pone.0276902	http://dx.doi.org/10.1371/journal.pone.0276902
Yes	No	NA	Forrester, GE; Arton, L; Horton, A; Nickles, K; Forrester, LM	Antibiotic Treatment Ameliorates the Impact of Stony Coral Tissue Loss Disease (SCTLD) on Coral Communities	FRONTIERS IN MARINE SCIENCE	2022	9		10.3389/fmars.2022.859740	http://dx.doi.org/10.3389/fmars.2022.859740
Yes	Yes	prevalence	Hayes, NK; Walton, CJ; Gilliam, DS	Tissue loss disease outbreak significantly alters the Southeast Florida stony coral assemblage	FRONTIERS IN MARINE SCIENCE	2022	9		10.3389/fmars.2022.975894	http://dx.doi.org/10.3389/fmars.2022.975894
No	Yes	incidence	Heitzman, JM; Caputo, N; Yang, SY; Harvey, B; Agostini, S	Recurrent disease outbreak in a warm temperate marginal coral community	MARINE POLLUTION BULLETIN	2022	182		10.1016/j.marpolbul.2022.113954	http://dx.doi.org/10.1016/j.marpolbul.2022.113954
Yes	No	NA	Hing, CL; Guifarro, Z; Duenas, D; Ochoa, G; Nunez, A; Forman, K; Craig, N; McField, M	Management responses in Belize and Honduras, as stony coral tissue loss disease expands its prevalence in the Mesoamerican reef	FRONTIERS IN MARINE SCIENCE	2022	9		10.3389/fmars.2022.883062	http://dx.doi.org/10.3389/fmars.2022.883062
No	Yes	prevalence	Kim, CJS; Roelfsema, C; Dove, S; Hoegh-Guldberg, O	The Condition of Four Coral Reefs in Timor-Leste before and after the 2016-2017 Marine Heatwave	OCEANS-SWITZERLAND	2022	3	2	10.3390/oceans3020012	http://dx.doi.org/10.3390/oceans3020012
No	No	NA	Monti, M; Giorgi, A; Kemp, DW; Olson, JB	Cultivable bacteria associated with Caribbean octocorals are active against coral pathogens but exhibit variable bioactivity when grown under different temperature conditions	CORAL REEFS	2022	41	5	10.1007/s00338-022-02285-0	http://dx.doi.org/10.1007/s00338-022-02285-0
No	No	NA	Morais, J; Santos, BA	Prevalence and extent of coral diseases in shallow and mesophotic reefs of the Southwestern Atlantic	CORAL REEFS	2022	41	5	10.1007/s00338-022-02287-y	http://dx.doi.org/10.1007/s00338-022-02287-y
No	Yes	prevalence	Neely, KL; Macaulay, KA; Lunz, KS	Population trajectory and stressors of Acropora palmata sites in the Florida Keys	FRONTIERS IN MARINE SCIENCE	2022	9		10.3389/fmars.2022.978785	http://dx.doi.org/10.3389/fmars.2022.978785
No	No	NA	Pogoreutz, C; Clua, EEG; Tortolero-Langarica, JJA	High live coral cover and incidence of a pink-spotted coral phenotype on remote reefs off Clipperton Island, Tropical Eastern Pacific	MARINE BIOLOGY	2022	169	9	10.1007/s00227-022-04101-3	http://dx.doi.org/10.1007/s00227-022-04101-3
No	Yes	prevalence	Randazzo-Eisemann, A; Garza-Pérez, JR; Figueroa-Zavala, B	The role of coral diseases in the flattening of a Caribbean Coral Reef over 23 years	MARINE POLLUTION BULLETIN	2022	181		10.1016/j.marpolbul.2022.113855	http://dx.doi.org/10.1016/j.marpolbul.2022.113855
No	No	NA	Rodríguez-Villalobos, JC; Ayala-Bocos, A; Calderon-Aguilera, LE; Petatán-Ramírez, D	Potential distribution of White Syndrome in scleractinian corals in the eastern tropical Pacific	MARINE BIOLOGY	2022	169	4	10.1007/s00227-022-04037-8	http://dx.doi.org/10.1007/s00227-022-04037-8
No	No	NA	Smith, HA; Prenzlau, T; Whitman, T; Fulton, SE; Borghi, S; Logan, M; Heron, SF; Bourne, DG	Macroalgal canopies provide corals limited protection from bleaching and impede post-bleaching recovery	JOURNAL OF EXPERIMENTAL MARINE BIOLOGY AND ECOLOGY	2022	553		10.1016/j.jembe.2022.151762	http://dx.doi.org/10.1016/j.jembe.2022.151762
No	No	NA	Aguiar, DK; Wiegner, TN; Colbert, SL; Burns, J; Abaya, L; Beets, J; Couch, C; Stewart, J; Panelo, J; Remple, K; Nelson, C	Detection and impact of sewage pollution on South Kohala's coral reefs, Hawai'i	MARINE POLLUTION BULLETIN	2023	188		10.1016/j.marpolbul.2023.114662	http://dx.doi.org/10.1016/j.marpolbul.2023.114662
No	No	NA	Ahmadi, RA; Varasteh, T; Silveira, CB; Walter, J; Siegle, E; Omachi, C; de Rezende, CE; Francini, RB; Thompson, C; Tschoeke, D; Bahiense, L; Thompson, FL	Machine learning sheds light on physical-chemical and biological parameters leading to Abrolhos coral reef microbialization	SCIENCE OF THE TOTAL ENVIRONMENT	2023	891		10.1016/j.scitotenv.2023.164465	http://dx.doi.org/10.1016/j.scitotenv.2023.164465
No	No	NA	Bharath, MS; Chandran, R; Aeby, GS; Senthilkumaran, R; Ramkumaran, K; Thanappan, VP; Chaudhury, NR; Satyanarayana, C	First report of yellow-banded tissue loss disease on coral reefs outside the Arabian/Persian Gulf	DISEASES OF AQUATIC ORGANISMS	2023	153		10.3354/dao03713	http://dx.doi.org/10.3354/dao03713
No	No	No corals	Blasco, RIS; Croquer, A; Villalpando, MF; Valdez-Trinidad, A; Shamir, O; Delance, J; Pérez, SAK; Guendulain-García, SD	First Quantitative Assessment of Benthic and Fish Assemblages of Silver Bank, Dominican Republic	CARIBBEAN JOURNAL OF SCIENCE	2023	53	2
No	Yes	prevalence	De, K; Nanajkar, M; Mote, S; Ingole, B	Reef on the edge: resilience failure of marginal patch coral reefs in Eastern Arabian Sea under recurrent coral bleaching, coral diseases, and local stressors	ENVIRONMENTAL SCIENCE AND POLLUTION RESEARCH	2023	30	3	10.1007/s11356-022-22651-3	http://dx.doi.org/10.1007/s11356-022-22651-3
No	No	NA	Dennis, A; Senthilnathan, L	Monitoring of coral-killing sponge (Terpios hoshinota) caused rapid coral tissue loss assessment through environmental parameters in the Palk Bay	REGIONAL STUDIES IN MARINE SCIENCE	2023	66		10.1016/j.rsma.2023.103137	http://dx.doi.org/10.1016/j.rsma.2023.103137
No	No	NA	Ghazilou, A; Ershadifar, H; Kor, K	A glance at the chemistry of calicoblastic epithelioma in Acropora valida	THALASSAS	2023	39	1	10.1007/s41208-022-00419-3	http://dx.doi.org/10.1007/s41208-022-00419-3
No	No	NA	Greene, A; Moriarty, T; Leggatt, W; Ainsworth, TD; Donahue, MJ; Raymundo, L	Spatial extent of dysbiosis in the branching coral Pocillopora damicornis during an acute disease outbreak	SCIENTIFIC REPORTS	2023	13	1	10.1038/s41598-023-43490-3	http://dx.doi.org/10.1038/s41598-023-43490-3
No	No	NA	Haya, LMY; Palupi, RD; Subhan, S; Rahmadani, R	Patterns of coral diseases linked to the impact of climate change: a case study of scleractinia corals in Southeast Sulawesi, Indonesia's coral triangle	MODELING EARTH SYSTEMS AND ENVIRONMENT	2023	9	4	10.1007/s40808-023-01745-y	http://dx.doi.org/10.1007/s40808-023-01745-y
No	No	NA	Heitzman, JM; Mitushasi, G; Spatafora, D; Agostini, S	Seasonal coral-algae interactions drive White Mat Syndrome coral disease outbreaks	SCIENCE OF THE TOTAL ENVIRONMENT	2023	900		10.1016/j.scitotenv.2023.166379	http://dx.doi.org/10.1016/j.scitotenv.2023.166379
No	No	NA	Hernández-Zulueta, J; Díaz-Pérez, L; Echeverría-Vega, A; Nava-Martínez, GG; García-Salgado, MA; Rodríguez-Zaragoza, FA	An Update of Knowledge of the Bacterial Assemblages Associated with the Mexican Caribbean Corals Acropora palmata, Orbicella faveolata, and Porites porites	DIVERSITY-BASEL	2023	15	9	10.3390/d15090964	http://dx.doi.org/10.3390/d15090964
No	No	NA	Jogee, SY; Gopalsing, S; Jeetun, S; Ricot, M; Taleb-Hossenkhan, N; Mattan-Moorgawa, S; Kaullysing, D; Wijayanti, DP; Casareto, BE; Suzuki, Y; Bhagooli, R	First Report of Diseases and Compromised Health Conditions on Hard Corals around Rodrigues Island, Southwest Indian Ocean	DIVERSITY-BASEL	2023	15	10	10.3390/d15101086	http://dx.doi.org/10.3390/d15101086
Yes	No	NA	Johnston, MA; Studivan, MS; Enochs, IC; Correa, AMS; Besemer, N; Eckert, RJ; Edwards, K; Hannum, R; Hu, XP; Nuttall, M; O'Connell, K; Palacio-Castro, AM; Schmahl, GP; Sturm, AB; Ushijima, B; Voss, JD	Coral disease outbreak at the remote Flower Garden Banks, Gulf of Mexico	FRONTIERS IN MARINE SCIENCE	2023	10		10.3389/fmars.2023.1111749	http://dx.doi.org/10.3389/fmars.2023.1111749
No	No	NA	Jones, NP; Pratchett, MS; Milligan, RJ; Gilliam, DS	High incidence of partial colony mortality constrains realized growth for three coral species in southeast Florida	MARINE ECOLOGY PROGRESS SERIES	2023	721		10.3354/meps14420	http://dx.doi.org/10.3354/meps14420
No	No	NA	Klinges, JG; Patel, SH; Duke, WC; Muller, EM; Thurber, RVL	Microbiomes of a disease-resistant genotype of Acropora cervicornis are resistant to acute, but not chronic, nutrient enrichment	SCIENTIFIC REPORTS	2023	13	1	10.1038/s41598-023-30615-x	http://dx.doi.org/10.1038/s41598-023-30615-x
No	No	NA	Krishnaswamy, VG; Mani, K; Kumar, PS; Rangasamy, G; Sridharan, R; Rethnaraj, C; Ganesh, SSA; Kalidas, S; Palanisamy, V; Chellama, NJ; Chowdula, S; Parthasarathy, V; Rajendran, S	Prevalence of differential microbiome in healthy, diseased and nipped colonies of corals, Porites lutea in the Gulf of Kachchh, north-west coast of India	ENVIRONMENTAL RESEARCH	2023	216		10.1016/j.envres.2022.114622	http://dx.doi.org/10.1016/j.envres.2022.114622
No	No	NA	Meyer, JL; Gunasekera, SP; Brown, AL; Ding, YS; Miller, S; Teplitski, M; Paul, VJ	Cryptic Diversity of Black Band Disease Cyanobacteria in Siderastrea siderea Corals Revealed by Chemical Ecology and Comparative Genome-Resolved Metagenomics	MARINE DRUGS	2023	21	2	10.3390/md21020076	http://dx.doi.org/10.3390/md21020076
No	Yes	prevalence	Moriarty, T; Ainsworth, TD; Leggat, W	Identification of coral disease within the high-latitude reef, Lord Howe Island Marine Park	FRONTIERS IN ECOLOGY AND EVOLUTION	2023	11		10.3389/fevo.2023.1194485	http://dx.doi.org/10.3389/fevo.2023.1194485
No	No	NA	Nor'ashikin, A; Khodzori, FA; Oslan, SNH; Mazlan, N; Hisham, HK; Tong, KY; Zepri, AM	Prevalence of coral diseases in the coastal waters of Kota Kinabalu: The potential of microbial and environmental agents	MALAYSIAN JOURNAL OF MICROBIOLOGY	2023	19	6	10.21161/mjm.230022	http://dx.doi.org/10.21161/mjm.230022
No	No	NA	Page, CE; Leggat, W; Egan, S; Ainsworth, TD	A coral disease outbreak highlights vulnerability of remote high-latitude lagoons to global and local stressors	ISCIENCE	2023	26	3	10.1016/j.isci.2023.106205	http://dx.doi.org/10.1016/j.isci.2023.106205
No	No	NA	Randazzo-Eisemann, A; Garza-Pérez, JR	Alacranes reef: A refuge for structurally complex coral species from increasing stressors	OCEAN & COASTAL MANAGEMENT	2023	244		10.1016/j.ocecoaman.2023.106817	http://dx.doi.org/10.1016/j.ocecoaman.2023.106817
No	No	NA	Ranjit, B; Biswas, S; Bhattacharyya, J; Chattopadhyay, J	Dynamics of Zooplankton-Mediated Disease Outbreak in Coral-reef	DIFFERENTIAL EQUATIONS AND DYNAMICAL SYSTEMS	2023			10.1007/s12591-023-00643-0	http://dx.doi.org/10.1007/s12591-023-00643-0
No	No	No corals	Rodríguez-Barreras, R; Ruiz-Diaz, CP; Quiñones-Otero, MA; Toledo-Hernández, C	Uneven demographic consequences of the 2022 disease outbreak for the sea urchin Diadema antillarum in Puerto Rico	PEERJ	2023	11		10.7717/peerj.16675	http://dx.doi.org/10.7717/peerj.16675
No	No	NA	Satya, ED; Wijayanti, DP; Helmi, M; Sabdono, A	BIOLOGICAL IMPACTS OF ANCHORING ON SPECIES DIVERSITY, ABUNDANCE, AND DISEASE PREVALENCE OF CORAL REEFS IN KARIMUNJAWA, INDONESIA	INTERNATIONAL JOURNAL OF CONSERVATION SCIENCE	2023	14	4	10.36868/IJCS.2023.04.23	http://dx.doi.org/10.36868/IJCS.2023.04.23
No	No	NA	Shilling, EN; Eckert, RJ; Sturm, AB; Voss, JD	Porites astreoides coral populations demonstrate high clonality and connectivity in southeast Florida	CORAL REEFS	2023	42	5	10.1007/s00338-023-02417-0	http://dx.doi.org/10.1007/s00338-023-02417-0
No	Yes	prevalence	Smith, HA; Chen, CCM; Pollock, FJ; Re, M; Willis, BL; Bourne, DG	Drivers of coral mortality in non-acute disturbance periods	MARINE ECOLOGY PROGRESS SERIES	2023	717		10.3354/meps14362	http://dx.doi.org/10.3354/meps14362
No	No	NA	Xu, MT; Cheng, KK; Xiao, BH; Tong, MM; Cai, ZH; Jong, MC; Chen, GF; Zhou, J	Bacterial Communities Vary from Different Scleractinian Coral Species and between Bleached and Non-Bleached Corals	MICROBIOLOGY SPECTRUM	2023	11	3	10.1128/spectrum.04910-22	http://dx.doi.org/10.1128/spectrum.04910-22
No	Yes	prevalence	Aeby, GS; Williams, GJ; Whitall, DR; Davies, AJ; Fromuth, E; Walker, BK	Host density and anthropogenic stress are drivers of variability in dark spot disease in Siderastrea siderea across the Florida Reef Tract	BULLETIN OF MARINE SCIENCE	2024	100	2	10.5343/bms.2022.0063	http://dx.doi.org/10.5343/bms.2022.0063
No	No	NA	Albelda, RL; Sinniger, F; Ise, Y; Harii, S	Presence of coral-killing sponges in Okinawan mesophotic coral ecosystems	BULLETIN OF MARINE SCIENCE	2024	100	3	10.5343/bms.2023.0173	http://dx.doi.org/10.5343/bms.2023.0173
No	No	NA	Anthony, CJ; McDermott, G; Lock, C; Miller, T; Bentlage, B; Raymundo, LJ	Depth-independent phenotypic variation of massive Porites coral color morphs	MARINE ECOLOGY-AN EVOLUTIONARY PERSPECTIVE	2024	45	1	10.1111/maec.12788	http://dx.doi.org/10.1111/maec.12788
No	No	NA	Bisanti, L; La Corte, C; Dara, M; Bertini, F; Parisi, MG; Chemello, R; Cammarata, M; Parrinello, D	Global warming-related response after bacterial challenge in Astroides calycularis, a Mediterranean thermophilic coral	SCIENTIFIC REPORTS	2024	14	1	10.1038/s41598-024-58652-0	http://dx.doi.org/10.1038/s41598-024-58652-0
No	Yes	prevalence	Bises, C; Gobbato, J; Lainati, N; Dehnert, I; Siena, F; Seveso, D; Montalbetti, E; Louis, YD; Montano, S	Temporal patterns in coral disease prevalences at Thudufushi Island, Maldives, 2010-2022	DISEASES OF AQUATIC ORGANISMS	2024	159		10.3354/dao03807	http://dx.doi.org/10.3354/dao03807
No	No	NA	Boisvert, TS; Ruzicka, RR; Schopmeyer, SA; Stallings, CD	Restoration success limited by poor long-term survival after 9 years of Acropora cervicornis outplanting in the upper Florida Keys, United States	RESTORATION ECOLOGY	2024	32	4	10.1111/rec.14129	http://dx.doi.org/10.1111/rec.14129
No	No	NA	Caldwell, JM; Liu, G; Geiger, E; Heron, SF; Eakin, CM; de la Cour, J; Greene, A; Raymundo, L; Dryden, J; Schlaff, A; Stella, JS; Kindinger, TL; Couch, CS; Fenner, D; Hoot, W; Manzello, D; Donahue, MJ	Multi-Factor Coral Disease Risk: A new product for early warning and management	ECOLOGICAL APPLICATIONS	2024	34	4	10.1002/eap.2961	http://dx.doi.org/10.1002/eap.2961
Yes	Yes	prevalence	Carreiro, AM; Eckert, RJ; Sturm, AB; Ingalls, TC; Combs, IR; Walker, BK; Voss, JD	Assessment of nutrient amendments on stony coral tissue loss disease in Southeast Florida	FRONTIERS IN MARINE SCIENCE	2024	11		10.3389/fmars.2024.1384534	http://dx.doi.org/10.3389/fmars.2024.1384534
Yes	No	NA	Croquer, A; Zambrano, S; Evangelista-Perez, DY; King, S; Guendulain-Garcia, SD; Villalpando, MF; Sellares-Blasco, R	Short-term temporal trends of a coral reef in Samana (Dominican Republic): The value of a permanent monitoring program to identify drivers of rapid change	GULF AND CARIBBEAN RESEARCH	2024	35	1	10.18785/gcr.3501.16	http://dx.doi.org/10.18785/gcr.3501.16
No	No	NA	Das, RR; Montgomery, A; Miyagi, H; Reimer, JD	Assessment of coral diseases in the shallow reefs of Aka-jima Marine Reserve (AMR), with a brief geographic perspective of disease occurrence throughout the larger Kerama-Shoto Marine National Park (KMNP) , Okinawa, Japan	REGIONAL STUDIES IN MARINE SCIENCE	2024	80		10.1016/j.rsma.2024.103904	http://dx.doi.org/10.1016/j.rsma.2024.103904
No	No	NA	Dehnert, I; Galli, P; Siena, F; Montano, S	Disease assessment in 'coral gardening' nurseries in the Maldives and implications for coral restoration success	DISEASES OF AQUATIC ORGANISMS	2024	160		10.3354/dao03820	http://dx.doi.org/10.3354/dao03820
Yes	No	NA	Deutsch, JM; Demko, AM; Jaiyesimi, OA; Foster, G; Kindler, A; Pitts, KA; Vekich, T; Williams, GJ; Walker, BK; Paul, VJ; Garg, N	Metabolomic profiles of stony coral species from the Dry Tortugas National Park display inter- and intraspecies variation	MSYSTEMS	2024	9	12	10.1128/msystems.00856-24	http://dx.doi.org/10.1128/msystems.00856-24
No	NA	NA	Dirgantara, D; Afzal, MS; Nakamura, T	Current status of coral disease prevalence at Karimunjawa Island: correlation between land zonation and lesion occurrence	DISEASES OF AQUATIC ORGANISMS	2024	157		10.3354/dao03767	http://dx.doi.org/10.3354/dao03767
No	No	NA	Easson, CG; Gochfeld, DJ; Slattery, M	Microbiome changes in Sinularia spp. soft corals relative to health status	MARINE BIOLOGY	2024	171	2	10.1007/s00227-023-04362-6	http://dx.doi.org/10.1007/s00227-023-04362-6
No	No	NA	Garzon-Machado, M; Luna-Fontalvo, J; García-Urueña, R	Disease prevalence and bacterial isolates associated with Acropora palmata in the Colombian Caribbean	PEERJ	2024	12		10.7717/peerj.16886	http://dx.doi.org/10.7717/peerj.16886
No	No	NA	Hussain, A; Mote, S; More, K; Ingole, B; Nanajkar, M	Microbial Communities and their Functional Role Associated with the Localised Outbreak of Coral Growth Anomalies in Eastern Arabian Sea	INDIAN JOURNAL OF MICROBIOLOGY	2024			10.1007/s12088-024-01410-7	http://dx.doi.org/10.1007/s12088-024-01410-7
Yes	No	NA	Lucas, MQ; Roman, DLC; Mercado, MA; Fain, EJ; Toledo-Rodríguez, DA; Weil, E	Stony coral tissue loss disease (SCTLD) induced mass mortality at Arecibo, Puerto Rico	MARINE BIODIVERSITY	2024	54	1	10.1007/s12526-023-01393-6	http://dx.doi.org/10.1007/s12526-023-01393-6
No	No	NA	Neely, KL	Measuring coral disease lesions: a comparison of methodologies	FRONTIERS IN MARINE SCIENCE	2024	11		10.3389/fmars.2024.1348929	http://dx.doi.org/10.3389/fmars.2024.1348929
No	No	NA	Ofri, OJ; Ginanjar, R; Rustam, A; Ardi, I; Sholichah, L; Rachmawati, R; Siringoringo, RM; Abrar, M; Sari, NWP; Samusamu, AS; Undap, NI; Rachmawati, PF; Zamani, NP; Sweet, M; Kunzmann, A	Spatio-temporal variation in progression rates of black band disease between Pramuka Island and Pari Island of the Seribu Islands, Indonesia	FRONTIERS IN MARINE SCIENCE	2024	11		10.3389/fmars.2024.1239956	http://dx.doi.org/10.3389/fmars.2024.1239956
No	No	NA	Oliveira, V; Cleary, DFR; Polónia, ARM; Huang, YM; Rocha, U; de Voogd, NJ; Gomes, NCM	Unravelling a Latent Pathobiome Across Coral Reef Biotopes	ENVIRONMENTAL MICROBIOLOGY	2024	26	12	10.1111/1462-2920.70008	http://dx.doi.org/10.1111/1462-2920.70008
No	No	NA	Steinum, TM; Turgay, E; Topcu, NE; Yardimci, RE; Karatas, S	The microbiomes of five temperate soft corals declining in the Sea of Marmara	MARINE BIODIVERSITY	2024	54	2	10.1007/s12526-024-01419-7	http://dx.doi.org/10.1007/s12526-024-01419-7
No	No	NA	Suzuki, T; Casareto, BE; Yucharoen, M; Dohra, H; Suzuki, Y	Coexistence of nonfluorescent chromoproteins and fluorescent proteins in massive Porites spp. corals manifesting a pink pigmentation response	FRONTIERS IN PHYSIOLOGY	2024	15		10.3389/fphys.2024.1339907	http://dx.doi.org/10.3389/fphys.2024.1339907
Yes	No	NA	Toth, KA; Buckley, SF; Noren, H; Neely, KL; Walker, BK	Broadscale coral disease interventions elicit efficiencies in endemic disease response	FRONTIERS IN MARINE SCIENCE	2024	10		10.3389/fmars.2023.1302697	http://dx.doi.org/10.3389/fmars.2023.1302697
No	Yes	prevalence	Vompe, AD; Epstein, HE; Speare, KE; Schmeltzer, ER; Adam, TC; Burkepile, DE; Sharpton, TJ; Thurber, RV	Microbiome ecological memory and responses to repeated marine heatwaves clarify variation in coral bleaching and mortality	GLOBAL CHANGE BIOLOGY	2024	30	1	10.1111/gcb.17088	http://dx.doi.org/10.1111/gcb.17088
No	No	NA	Epstein, HE; Brown, T; Akinrinade, AO; Mcminds, R; Pollock, FJ; Sonett, D; Smith, S; Bourne, DG; Carpenter, CS; Knight, R; Willis, BL; Medina, M; Lamb, JB; Thurber, RV; Zaneveld, JR	Evidence for microbially-mediated tradeoffs between growth and defense throughout coral evolution	ANIMAL MICROBIOME	2025	7	1	10.1186/s42523-024-00370-z	http://dx.doi.org/10.1186/s42523-024-00370-z
No	Yes	incidence & prevalence	García-Urueña, R; Garzón-Machado, M; Zárate-Arévalo, JC	Signs of Disease Versus Mechanical Damage in the Acropora palmata Reef Formation, Isla Aguja-Colombian Caribbean	AQUATIC CONSERVATION-MARINE AND FRESHWATER ECOSYSTEMS	2025	35	3	10.1002/aqc.70105	http://dx.doi.org/10.1002/aqc.70105
No	No	NA	Ghobashy, MOI; Al-otaibi, AS; Alharbi, BM; Alshehri, D; Ghabban, H; Albalawi, DA; Alenzi, AM; Alatawy, M; Alatawi, FA; Algammal, AM; Mir, R; Mahrous, YM	Metagenomic Characterization of Microbiome Taxa Associated with Coral Reef Communities in North Area of Tabuk Region, Saudia Arabia	LIFE-BASEL	2025	15	3	10.3390/life15030423	http://dx.doi.org/10.3390/life15030423
No	No	NA	Jogee, SY; Gopalsing, S; Jeetun, S; Ricot, M; Taleb-Hossenkhan, N; Mattan-Moorgawa, S; Kaullysing, D; Wijayanti, DP; Suzuki, Y; Casareto, BE; Bhagooli, R	Variable prevalence of diseases and compromised health conditions on hard corals around Mauritius, Western Indian Ocean	BULLETIN OF MARINE SCIENCE	2025	101	1	10.5343/bms.2023.0123	http://dx.doi.org/10.5343/bms.2023.0123
No	No	NA	Raymundo, LJ; Andersen, MD; Rouzé, H	Coral restoration in a stressful environment: Disease, bleaching, and dysbiosis in Acropora aspera in Guam, Micronesia	ISCIENCE	2025	28	4	10.1016/j.isci.2025.112244	http://dx.doi.org/10.1016/j.isci.2025.112244
Yes	No	NA	Reyes-de-la-Puente, G; Jordán-Garza, AG; Morales-Ramírez, BA; Rodríguez-Villalobos, JC; Rodríguez-Martínez, RE	A 2018 epizootic of a tissue-loss disease in the Southwestern Gulf of Mexico: implications for coral health and conservation	CORAL REEFS	2025	44	2	10.1007/s00338-025-02636-7	http://dx.doi.org/10.1007/s00338-025-02636-7

## Sheet: Proportions
Type of curve	Number of studies	Proportion (%)
Epidemic curves	15	3.40909
Prevalence curves	70	15.9091
Punctual prevalence	355	80.6818
Total	440	100
