# Supplementary material for: Epidemiological analysis reveals coral species affected by stony coral tissue loss disease present a similar epizootic progression despite differences in susceptibility and population impact
Source: PLoS One. 2026 Jan 2;21(1):e0339054. doi: 10.1371/journal.pone.0339054 (PMC12758708; doi:10.1371/journal.pone.0339054)
Supplement: S3 Table — The table shows the results of the normality, homoscedasticity, and autocorrelation tests on the residuals, as well as the model fit (R² values). (XLSX) [file pone.0339054.s008.xlsx]

## Sheet: GAMM models validation
Col	r2_GAM	White_Chi2	p_White	AD_statistic	p_AD	Hist	DW_statistic	p_DW
B102Aa	0.974804901695187	0.524078943271888	0.469106888348834	0.256358817495084	0.722978347969147	normal	1.9841808963642	0.400424933904922
B13Ps	0.935635096652083	1.4700450171822	0.225338591139412	2.09053141078186	2.5707918896019e-05	normal	1.98334819622932	0.398104959250966
B144Aa	0.999999999999011	0.365286357998684	0.545584885298291	6.00743026660018	8.86869156914162e-15	normal	2.06466404186929	0.850473032343807
B14Cn	0.999999999931437	0.0976928252035805	0.754616100303383	12.6184098208798	3.7e-24	no_normal	1.99200662064779	0.455944574072249
B151Aa	0.999999999846945	0.00343395014965608	0.953270777629671	6.17985458699502	3.44374971260721e-15	normal_aprox	1.98504572457424	0.412666294852105
B15Of	0.991568276374323	1.74218913205732	0.186861688132035	1.101538494735	0.00689395070476026	normal	2.05748823200522	0.817278167173304
B188Aa	0.907571864707177	0.843741059905824	0.358329013165166	0.801443533860493	0.0378843177935703	normal	1.96934272742237	0.317899861612918
B192Aa	0.999999999997975	0.918376471201782	0.337901619294217	6.87786243351741	7.56543179785739e-17	normal_aprox	2.00083204719962	0.511549450343202
B1Cn	0.99999999999849	0.198901648075207	0.655608868456567	1.37043060405358	0.00150195317811086	normal	1.96208716214256	0.275408689392699
B1Mc	0.980544855911379	1.60253997644577	0.205543630165051	0.399789598019197	0.362334916886684	normal	2.03864739747487	0.730087649917169
B1Oa	0.964640428461821	3.3149517937527	0.0686523342032991	1.29574169956163	0.00229280655425305	normal	1.96981486156024	0.317323644573303
B1Pc	0.985370716592626	0.884882113494768	0.346867985371541	0.573256830755554	0.13651864858818	normal	1.97939812649617	0.373234736597241
B1Ss	0.988481540041111	0.552336405040478	0.457364608711395	0.725004436309064	0.0585032793994985	normal	1.96773694277268	0.302918176417499
B22Ps	0.999999999982712	1.22812862613671	0.267771284640051	25.8782463698203	3.7e-24	normal_aprox	1.99527388515863	0.476487001570574
B23Ps	0.999988699673525	0.0265191244968719	0.870638952067381	4.87592692018916	4.52667867935073e-12	normal_aprox	1.96342018954155	0.286818293088033
B25Ps	0.99999999998467	0.00046962238911874	0.982710578307968	1.96501600808892	5.2165599712018e-05	normal	1.92685796218519	0.125756989429785
B29Ps	0.999999999984648	1.16090821846956	0.281277263540503	6.09486049987822	5.48887320063324e-15	normal	1.97665093953768	0.361867001460053
B2Oa	0.964262953336559	1.20202016675057	0.272918285606421	0.313099876915317	0.547585036606231	normal	1.95553667396285	0.239694512808556
B2Of	0.997639257145799	0.789431087862795	0.374272207473826	0.560592385538257	0.147015670692062	normal	1.9384527920967	0.163453584297957
B2Ss	0.999913319428934	0.304040097930283	0.581360657920884	0.81278345136559	0.0355197879314534	normal	1.94474689127006	0.19165980672597
B30Ps	0.999999999999898	0.0578283617936677	0.809961822360286	13.2696892201236	3.7e-24	normal_aprox	2.01963287168283	0.627887543370011
B33Ss	0.999999999999177	0.160644972210321	0.688563399592742	1.14224418320578	0.00547275480484767	normal	2.05876132013755	0.823766948063857
B35Ss	0.999999999920794	0.268572549934561	0.604290929000388	9.64801231873025	2.37546060459864e-23	no_normal	1.95344203714868	0.235595153243279
B37Ps	0.952964404220367	1.61670398532067	0.20355198290557	31.7952947444012	3.7e-24	no normal	2.0158558511849	0.601712933300788
B3At	0.999999999951868	3.11635257169928	0.0775101014338549	5.95466917354952	1.18486056165202e-14	no normal	2.00683024549997	0.546839782192082
B3Of	0.965181180653197	3.39320869587573	0.065465434939735	0.446717850143727	0.280537878311901	normal	1.97955447231763	0.367995447627765
B3Ss	0.999999999995789	0.0265811412182302	0.870489114640497	1.16328824890616	0.00485716508713035	normal	2.15358260062039	0.992459090466266
B41Ps	0.999999999929898	0.0281430474735771	0.866772959701633	92.7350315589792	3.7e-24	no_normal	2.09308240119063	0.931610616754917
B42Ps	0.986887645331605	1.61983362877572	0.203114987228357	1.646077755075	0.000315815223767744	normal	1.9712686376852	0.327289881130265
B48Ss	0.94240999723405	0.0696447946563694	0.791854662087615	2.73306986628484	6.93171558516703e-07	normal	2.05082984913248	0.789749641835079
B4Of	0.937587641188092	0.895308427493092	0.34404281693261	1.61108832107129	0.000384882959372875	normal	2.07388343526698	0.881018077875296
B4Ss	0.999999999998319	0.0897210360644749	0.764532100442939	4.30865547740859	1.0499604542372e-10	normal_aprox	2.06218326748311	0.841163936534421
B5Ps	0.999853226265285	3.06995337314265	0.0797517591641743	0.761500275582193	0.0475404972380904	normal	1.99110114696438	0.443885162124345
B6Cn	0.999999999999977	0.476942026526103	0.489810727720767	6.24154611022357	2.45560607739645e-15	normal_aprox	1.95699384080408	0.253228815423784
B6Ss	0.999999999971322	1.09394317139777	0.295599178095024	4.09493194388938	3.44306239024795e-10	normal_aprox	1.98236906287002	0.394545529215082
B71Ps	0.944009257583121	0.371548418124803	0.542161455066182	3.05914842923949	1.11439034819295e-07	normal_aprox	2.0645129813934	0.84728885888355
B72Aa	0.999999999995344	2.29723145570824	0.129604827839372	16.837318041927	3.7e-24	no_normal	2.07666838133839	0.890340479124802
B9Cn	0.980536350614021	0.00250208409852348	0.960105783864258	5.19221766585861	7.88396928012688e-13	normal_aprox	2.02432926853688	0.648901865424033
P103Ss	0.999999999999763	0.0727931740800614	0.787312505846381	14.2106342587102	3.7e-24	normal_aprox	1.9304925841563	0.139294111046315
P10Ss	0.999981193045451	0.00486793610525638	0.944376250896401	2.98815373716354	1.65851659290239e-07	normal_aprox	1.97977364567313	0.373347390078854
P110Ss	0.986181874171574	1.14798394861282e-05	0.997296619739189	0.661159633353918	0.0841161357684762	normal	2.06849893885991	0.860731587605286
P115Ss	0.995286180580848	0.843460883582338	0.358408828684074	0.307821682016993	0.560658320210247	normal	1.98107479750766	0.380528574734364
P11Ss	0.99198654913396	3.47154364268317	0.0624330231980836	0.522061390401859	0.183679370535081	normal	2.00943638852394	0.558818022188442
P128Ss	0.999999999998323	0.546156401393546	0.459892453273314	11.6569499226879	3.7e-24	no_normal	2.14624833501687	0.990063526413229
P12At	0.999999999999734	2.46135229952733	0.116678291207656	11.183117153661	3.7e-24	no_normal	2.05223989915573	0.800102396152991
P12Ps	0.999999999999721	1.23413012377432	0.266605328371833	22.3095387181662	3.7e-24	no_normal	2.03617455901705	0.721694960718369
P12Ss	0.965683883359884	0.8283678570142	0.362744905111059	5.86359612777528	1.95404670330329e-14	no_normal	1.96032533843645	0.267224947831504
P130Ss	0.995322571447508	0.410457259824398	0.521737509548809	0.534352879533003	0.171162038537448	normal	2.03036008718391	0.685502017715622
P131Ss	0.999446013012776	1.50631048856758	0.219702937400014	0.452301375500383	0.272016103740925	normal	1.95103989375703	0.220428298088213
P135Ss	0.999999999999076	0.351146425754223	0.553464882623535	9.48583112342817	5.66311928707185e-23	no_normal	2.1042783229702	0.952044944751317
P137Ss	0.994003712126831	0.563905882019753	0.452690770277605	0.485399804021654	0.226157534262101	normal	1.93604373875673	0.156484340854135
P138Ss	0.997543696768524	1.22692041742357	0.268006780571423	0.329968651711283	0.514156647102229	normal	2.01475807997369	0.590246905690503
P13Mc	0.999999999985535	1.59360502893401	0.206811830999443	10.812881576973	3.7e-24	normal_aprox	1.91760145332684	0.0989831493317363
P13Ss	0.999999999981777	0.0482742405133649	0.826093902931486	10.2832105214607	3.7e-24	no normal	1.98383819875619	0.405242128394127
P144Ss	0.999999999935146	0.353950921291357	0.551885085200427	17.9386213397549	3.7e-24	normal_aprox	1.91947000855349	0.104228460333444
P17Ps	0.999999999963407	0.00957916483679355	0.922032974771705	28.3454089427316	3.7e-24	normal_aprox	1.9425203527342	0.185849682401577
P1At	0.992883318288217	1.17881656158488	0.277597051817717	0.70447003477932	0.0657496995218183	normal	2.04934385581315	0.783491261199914
P1Cn	0.999999999999957	0.305611291834339	0.580385842363887	0.68417113784642	0.073795931062517	normal	2.10309914866965	0.949526063705256
P1Mc	0.996486078072859	1.52483306283193	0.216889569331122	0.243912230931869	0.763769853473507	normal	1.9773987333423	0.359780007015847
P1Oa	0.999921876257413	1.75956662510907	0.18467858011523	0.256897405070617	0.721179390516321	normal	2.0509001950939	0.787816693628122
P1Of	0.999999999993083	1.70229267338573	0.191988418188079	7.99068209633049	1.7844531319525e-19	normal_aprox	1.98922830385993	0.438582065387282
P1Ps	0.993025424953404	1.59454192398425	0.206678417984458	0.50850279745157	0.198455384393047	normal	1.92323811605694	0.109818582798567
P1Ss	0.999999999986464	0.301700438420312	0.582818357267459	23.2916736179106	3.7e-24	normal_aprox	1.94238463517209	0.185281992062285
P21Ps	0.879052952119624	0.0683634357965275	0.793734689559856	0.681452449817584	0.074945943535984	normal	2.13840883121629	0.985829416184157
P23Aa	1	0.220322	0.638795	9.02109	6.86453e-22	normal_aprox	1.95355	0.236132
P23Mc	0.996054064656764	0.447225549808536	0.50365544966994	0.696259581555978	0.0688926575437321	normal	2.01686678525442	0.605993440644517
P24Ss	0.999999999917673	0.151586705590034	0.697023633901369	0.956677366596182	0.0156853095939718	normal	1.93978281837451	0.172887462310926
P28Ps	0.999999999999958	1.29560614088518	0.255017374992457	12.4813366683178	3.7e-24	no_normal	1.91166897761289	0.0816537664751675
P29Ss	0.999999999999611	2.46833450939357	0.116160952633921	9.45167456082584	6.80101606327176e-23	no_normal	2.02038703178497	0.6323919517981
P2At	0.999999999998202	1.96070841577864	0.161437574942013	10.6837676248318	3.7e-24	normal_aprox	1.95647539416005	0.250603459195537
P2Cn	0.99918798590365	2.88846124459815	0.0892160981584295	0.360145160084926	0.447632785222157	normal	2.0126953852345	0.581419963566309
P2Ps	0.999999999988888	0.0656592389691468	0.79776506979153	14.5503226134393	3.7e-24	normal_aprox	1.93088784471396	0.1406852889678
P2Si	0.9999999999993	0.00835030176972396	0.927190664375747	26.8392243083247	3.7e-24	normal_aprox	1.94388281937129	0.191672975480823
P2Ss	0.957620627060741	1.36776063352727	0.24219701073966	0.338965093853517	0.502330391964972	normal	2.11211799293879	0.961491577216594
P30Ps	0.999999999989867	0.912274797719647	0.339511567558521	43.8643356086991	3.7e-24	no_normal	1.93076415166516	0.140245890754331
P31Ps	0.99980584242643	3.01332085805825	0.0825829416481677	0.208585624751322	0.864171158472023	normal	2.01804974532176	0.610974781095819
P34Pa	0.98503344350548	1.72969983189387	0.1884492363317	1.58260133751219	0.00045214325573818	normal	2.06585975645726	0.853759967582139
P34Ps	0.984058183498395	0.700817109381205	0.402509269806586	0.573319614904108	0.136468371640821	normal	1.90571015415542	0.0671811236859148
P35Ps	0.999999999964754	0.0621367926678431	0.80314998105154	102.44394260192	3.7e-24	no_normal	2.03083915976603	0.692696716501319
P35Ss	0.991079006713898	0.353048281062001	0.552392623636584	0.538675365599943	0.166949369578709	normal	1.99498395239703	0.467234614925711
P37Ps	0.998105171488526	1.29576389676868	0.254988448785716	0.363154364086199	0.440574246881999	normal	2.00963668305157	0.560581674272672
P39Ps	0.999999999998499	0.00139435166198609	0.970213100257275	17.0651613697379	3.7e-24	no normal	1.95249250040742	0.227097586134151
P3Oa	0.999999999997128	0.00361872643770766	0.952031507610124	1.10576323044086	0.00673071156882491	normal	1.96092303063162	0.269609735707811
P3Of	0.999999069645602	0.0549410748244554	0.814678242600823	0.617136212287164	0.108058083931271	normal	2.04351722730421	0.752346353826107
P3Ps	0.999999999999983	2.8068213749807	0.0938641906072211	1.66342279422793	0.000286325506919675	normal	1.99036076360153	0.442831343637801
P3Ss	0.999999999998765	0.000654981600291649	0.979582281851875	26.4758716534288	3.7e-24	no_normal	1.98129391587474	0.38971374322547
P41Ps	0.999069607353998	3.02823566814732	0.0818269505041692	0.47459145904395	0.240292234267148	normal	1.96463913698154	0.287513408901442
P42Ss	0.999999999999914	0.00404124646001947	0.949311983877912	22.4416215538328	3.7e-24	no_normal	1.94891210390512	0.214120692203554
P44Ps	0.973250086545039	0.0414188069412376	0.838731655368946	0.510168496399388	0.196583310957362	normal	2.0024527590614	0.517014466955706
P47Ss	0.999999999999979	1.47206060308736	0.225020858188411	1.47732640766969	0.000820131792963456	normal	1.93708165524108	0.162025483705591
P49Ps	0.994163206298616	1.87538523831518	0.170859573791102	0.174839260221574	0.924897286970963	normal	2.01092438429922	0.566890693659599
P49Ss	0.948758964256167	0.0839403896104614	0.772026874611423	4.40544755715052	6.13523157612426e-11	no_normal	2.05343797090368	0.801850441491569
P4Oa	0.999999999988751	0.106285220692826	0.744413655516059	1.80916398279282	0.000125699553392004	normal	2.01538960675892	0.59770527288636
P4Ss	0.995911338305751	2.97272877680825	0.0846789068898153	0.295287710527759	0.59566462056542	normal	2.09258258990876	0.927233284300298
P51Ss	0.960863546443583	1.91219271739737	0.166719891374763	0.523634191530164	0.182032191037149	normal	2.02707034815594	0.666020318244804
P52Ps	0.999947070407221	0.0339234539469544	0.853869732544921	0.430444719634238	0.30677723894026	normal	1.95180223630285	0.222830878967563
P55Ss	0.994548240805948	0.248289630575982	0.618281984192531	0.356635064297166	0.455994833469655	normal	1.93621464186538	0.156117500156939
P56Ps	0.999999999953635	0.00544854655640847	0.941158171640966	19.9656137612651	3.7e-24	no_normal	1.95154896866701	0.226475648681062
P57Ss	0.999999999996919	0.934964433497953	0.333576234032814	5.33359547091663	3.6140140007419e-13	normal_aprox	2.00183901441062	0.514121007144256
P58Ss	0.999999999999834	0.977552774314063	0.32280373448959	1.68909383631149	0.000247662330360685	normal_aprox	1.9860448095807	0.415110959683123
P5Cn	0.99999999998073	0.240447233097711	0.623883285936863	10.7515517072522	3.7e-24	no_normal	1.93838700599646	0.168869974872243
P5Of	0.989227990723714	3.12164482345997	0.077258761642336	0.579575047248227	0.131543607085623	normal	1.97191516519468	0.324698184191844
P5Ps	0.999999999957582	1.13706576858067	0.286273200215403	29.2075735302167	3.7e-24	no_normal	2.06011528927595	0.833111816301232
P5Ss	0.977080173258072	0.0824991485487772	0.773938781782798	6.41887119629712	9.29678153039009e-16	normal_aprox	1.93249384472053	0.143644160029572
P60Ss	0.999999999999165	0.0415525319016297	0.838475109433165	10.2429841479219	3.7e-24	no_normal	1.99542559364679	0.477440127851428
P64Ss	0.999999999999352	1.79828240358438	0.179920282685622	0.661904395647753	0.083760515555306	normal	2.03531782391022	0.715294033068589
P65Ss	0.952156475505951	1.14864651464177	0.283832660804023	0.515446050633841	0.190758046925928	normal	1.96130103473011	0.271121816637164
P66Ss	0.992666040352872	1.3744787338369	0.241043863301144	0.696411466864674	0.0688331720260811	normal	1.95649831490105	0.24693807102059
P68Ss	0.999999999958626	1.59178804421276	0.207070858107097	14.4605472043584	3.7e-24	no normal	2.12893171270795	0.980054236084601
P69Ss	0.999999999982897	1.40659818317158	0.235621936049094	5.06042818644767	1.63236281460965e-12	normal_aprox	2.03786377305671	0.7306054242176
P6Of	0.996488351008283	0.10213514800671	0.749282263799516	0.617785363531084	0.107659668887243	normal	2.07878170571231	0.892230106181449
P6Ss	0.925500795391324	0.783306120626548	0.376131913955316	0.513546676184887	0.192836095526675	normal	2.04415497184844	0.760936188185118
P70Ss	0.999999999965178	0.14962630697562	0.698892728774374	12.5050782596127	3.7e-24	no_normal	1.99072158069664	0.44791322388832
P73Ss	0.999999999996649	0.916805895187281	0.338315039874343	14.2527981773244	3.7e-24	no_normal	1.95987723603381	0.26803583795458
P7Mc	0.999999999997076	0.0942884320184021	0.758794495158951	9.15526742682584	3.3374616289424e-22	no_normal	1.96077384595056	0.272733254968036
P7Ss	0.999591686161558	0.132646520203707	0.715703664330454	0.502316806465046	0.205551394316258	normal	2.08940671324802	0.920074148254121
P84Ps	0.999820556311527	0.331781472749753	0.564611970546964	0.593569774765456	0.121112419527161	normal	1.95936286484593	0.259746292490707
P84Ss	0.999999999999871	0.639987714520203	0.423715245951456	31.0501230843495	3.7e-24	no_normal	1.9840248648507	0.406372938024777
P86Ss	0.999999999998024	0.154832153908274	0.693959697330641	17.1372447103419	3.7e-24	normal_aprox	1.95593626805532	0.246721956002817
P89Ss	0.999999999964395	0.000129864099903898	0.990907669438984	13.3761340873209	3.7e-24	no_normal	1.97648592900968	0.356488177240494
P91Ss	0.989718784660799	1.6732160435663	0.195828325108402	5.45198649066845	1.88175090838846e-13	normal	2.07759944885592	0.891114840996727
P95Ps	0.998683128693462	0.0593508877163913	0.807524845745258	1.43979178585846	0.00101421659792867	normal	2.14204937287883	0.987752116831169
P9Pa	0.999999999999845	1.43484528132876	0.230975310832506	8.91389253063858	1.22192369298094e-21	no_normal	1.91994410290724	0.103563863760292
P9Ps	0.999999999978225	1.30440500300995	0.253410164129559	16.0881705932923	3.7e-24	normal_aprox	1.99657872412537	0.484708704748912
P9Ss	0.982303438549467	1.94207653997319	0.163443243923079	0.971950633572419	0.0143825061964388	normal	2.00624851154037	0.541846309064139
B10Cn	0.999999999239978	0.430209076914252	0.51188637522657	3.61135897813051	5.08936362505102e-09	normal_aprox	2.04508762742128	0.766947309660439
B14Of	0.999999999997408	0.540318176435676	0.462300893738665	13.973285525028	3.7e-24	no_normal	1.95324498995473	0.234635636056521
B14Ps	0.999999999981376	2.20204326359328	0.137827937404938	8.26124319889277	4.12807701338236e-20	no_normal	1.95850345241962	0.260916886200936
B18Ps	0.99999999994062	0.647083020400601	0.421157510432591	15.9836835073647	3.7e-24	no_normal	1.95327803815617	0.234795652317427
B194Aa	0.999999999999852	1.03568339499407	0.308827529491102	1.60036775286051	0.000408931522127577	normal	2.04474691312132	0.763544648363939
B19Aa	0.99999999997662	0.195382181704872	0.658474323026896	8.34024347180343	2.69363309664579e-20	normal_aprox	1.99337232956147	0.464516263510965
B1Mj	0.999999999995368	0.0198226448430887	0.888033540522325	11.1680001508566	3.7e-24	normal_aprox	1.96081291632544	0.272921115792768
B200Aa	0.999999999958188	0.0121122620815868	0.912365183004286	14.8439437780303	3.7e-24	no_normal	1.95657078782501	0.251081296164005
B25Mc	0.999999999993997	0.0195331186818066	0.888848880400163	9.3300137768955	1.30604822523342e-22	no_normal	2.00789190950524	0.555895156542248
B27Ps	0.999999999989328	0.865585330864405	0.352180382005808	20.5457221983194	3.7e-24	no_normal	1.95346140646954	0.235686449713262
B3Aa	0.999999999999877	2.43827306534331	0.118406517217662	16.2947352486299	3.7e-24	no_normal	1.99659188966635	0.484784748466911
B3Ds	0.999999999991127	0.540218163747682	0.462342326390717	13.9717692283995	3.7e-24	no_normal	1.95324492308531	0.234635311344104
B53Ss	0.999999999995109	1.81285803364244	0.178165761849064	4.68429652181294	1.30750047464015e-11	no_normal	1.96649899198629	0.303599282251033
B5Ds	0.999999999976815	0.540241583863349	0.462332623517052	13.9731306279996	3.7e-24	no_normal	1.95324498312266	0.234635602880547
P103Ps	0.999999999994164	0.540172200948973	0.462361369562477	13.9730015497449	3.7e-24	no_normal	1.95324497742956	0.23463557523534
P109Ps	0.99778571531156	0.243141556020419	0.621946268181766	1.92188763546153	6.65335044621991e-05	normal	1.92596530815551	0.122894449672397
P10At	0.99999999999803	1.37616137606642	0.240756088303842	4.04388286659037	4.57350643144614e-10	normal_aprox	2.03664391775071	0.724176460888563
P121Ps	0.999999999995967	2.25544628997875	0.133145065710336	6.93727153614896	5.47097336547502e-17	normal_aprox	1.95996082076742	0.268460903338448
P14Ps	0.999999999999235	2.2551466398229	0.133170840275686	6.50184531730804	5.90372475493927e-16	normal_aprox	1.96062729037781	0.27194708398307
P15Ps	0.999999999836102	1.53483115495578	0.215388820148487	4.22389753517325	1.68123358074274e-10	normal_aprox	1.9687234373325	0.316005947944228
P16At	0.999999999937476	0.540237103307277	0.46233447977102	13.9726762797143	3.7e-24	no_normal	1.95324496308401	0.234635505574474
P17Mc	0.99999999999343	0.27845469341537	0.597715858651347	5.58995793862141	8.80126525528921e-14	no_normal	1.95526864805066	0.244568867916177
P17Of	0.999999999933575	2.23187079532772	0.135190071255183	5.81376016673642	2.56970055867304e-14	normal_aprox	1.96154975017216	0.27680919902807
P18Of	0.987112973015805	0.230424763365136	0.631209051593357	1.14403053535295	0.00541759631442469	normal	1.92849119332327	0.130749648840513
P20Of	0.999999999998873	0.249762008266316	0.617242704602011	2.90503337205575	2.64240611208376e-07	normal_aprox	1.94758925235941	0.20580259536484
P22Aa	0.999999999997793	1.84637301883754	0.174205823668887	4.72531938627856	1.04178141929446e-11	normal_aprox	2.03136600542711	0.695613148655148
P24Mc	0.999999999872536	2.25497657256642	0.133185471179677	6.50218707751321	5.89269634853628e-16	normal_aprox	1.96062687177325	0.271944887123875
P26Mc	0.999999999995902	2.25508005144957	0.133176568666545	6.50209616786105	5.89562793575521e-16	normal_aprox	1.96062698311299	0.271945471439937
P29Aa	0.999999999891552	2.08741688404643	0.148517003319924	4.79430831649063	7.11067429702107e-12	no_normal	1.96383942578909	0.289058693635201
P29Mc	0.999999999929583	2.21752865854216	0.136451326975002	7.96453449433614	2.05593252343309e-19	no_normal	1.9587577949908	0.262225574904413
P2Mc	0.999999999999521	2.08711783050398	0.148546085410971	4.79434945152707	7.10905560014997e-12	no_normal	1.96383923542943	0.289057664664151
P2Pc	0.999999999938227	1.47484714327152	0.224582478128272	4.26219941703812	1.35900468889441e-10	no_normal	1.96918118284152	0.318585542496102
P3Cn	0.999999999995902	2.25510330244106	0.13317456842471	6.50210126843547	5.8954634175447e-16	normal_aprox	1.96062697686595	0.271945438655209
P43Ps	0.999999999927841	0.296610102991167	0.586015427864999	10.0525031829676	3.7e-24	no_normal	1.95339311086873	0.235356901719403
P67Pa	0.999999999967309	2.25488984131698	0.133192933369685	6.50225868906023	5.89038810005556e-16	normal_aprox	1.960626784074	0.271944426874617
P87Pa	0.999999999972857	0.540223222304235	0.462340230620644	13.9728625444053	3.7e-24	no_normal	1.95324497129881	0.234635545464895

## Sheet: Codes
Code	Explanation
Col	Code for individual coral colony.
r2_GAM	Determination coeficient for the GAM model
White_Chi2	Value of the White homocedasticity test statistic
p_White	p value of the White homocedasticity test
AD_statistic	Value of the Anderson-Darling normality test statistic
p_AD	p value of the Anderson-Darling normality test
Hist	Indicates whether the histogram shows normality
DW_statistic	Value of the Durbin-Watson autocorrelation test statistic
p_DW	p value of the Durbin-Watson autocorrelation test
