# Supplementary material for: Epidemiological analysis reveals coral species affected by stony coral tissue loss disease present a similar epizootic progression despite differences in susceptibility and population impact
Source: PLoS One. 2026 Jan 2;21(1):e0339054. doi: 10.1371/journal.pone.0339054 (PMC12758708; doi:10.1371/journal.pone.0339054)
Supplement: S4 Table — (XLSX) [file pone.0339054.s009.xlsx]

## Sheet: Estimated days
Average	Col	n_samples	Tissue	Mean day	LowerCI	UpperCI
AAGA_subac_small	B113Aa	6	0.01	309.122	289.336	330.36
AAGA_subac_small	B113Aa	6	100	431.865	412.909	449.189
AAGA_subac_small	B129Aa	6	0.01	211.1	191.314	232.338
AAGA_subac_small	B129Aa	6	100	333.843	314.887	351.167
AAGA_subac_small	B168Aa	6	0.01	173.056	153.27	194.294
AAGA_subac_small	B168Aa	6	100	295.799	276.843	313.123
AAGA_subac_small	B18Aa	6	0.01	35.2516	15.4659	56.4894
AAGA_subac_small	B18Aa	6	100	157.995	139.039	175.319
AAGA_subac_small	B6Aa	6	0.01	309.122	289.336	330.36
AAGA_subac_small	B6Aa	6	100	431.865	412.909	449.189
MCAV_subac_small	P20Mc	4	0.01	98.4476	80.5888	116.306
MCAV_subac_small	P20Mc	4	100	215.022	199.914	232.346
OFAV_subac_XL	B26Of	4	0.01	177.399	87.5212	267.278
OFAV_subac_XL	B26Of	4	100	509.912	430.209	589.615
OFAV_subac_XL	P21Of	4	0.01	107.025	17.147	196.903
OFAV_subac_XL	P21Of	4	100	439.538	359.835	519.241
PAST_subac_small	P28Pa	2	0.01	95.1581	8.13605	182.18
PAST_subac_small	P28Pa	2	5	119.563	41.2276	197.899
PSTR_acute_small	B10Ps	7	0.01	38.9993	34.8329	43.0082
PSTR_acute_small	B10Ps	7	100	78.7275	75.3244	82.506
PSTR_acute_small	B12Ps	7	0.01	61.8302	57.6638	65.8391
PSTR_acute_small	B12Ps	7	100	101.558	98.1553	105.337
PSTR_acute_small	B21Ps	7	0.01	88.0311	83.8647	92.04
PSTR_acute_small	B21Ps	7	100	127.759	124.356	131.538
PSTR_acute_small	B36Ps	7	0.01	110.521	106.355	114.53
PSTR_acute_small	B36Ps	7	100	150.249	146.846	154.028
PSTR_acute_small	B38Ps	7	0.01	81.7162	77.5498	85.7251
PSTR_acute_small	B38Ps	7	100	121.444	118.041	125.223
PSTR_acute_small	B4Ps	7	0.01	13.6883	9.52182	17.6971
PSTR_acute_small	B4Ps	7	100	53.4164	50.0133	57.195
PSTR_acute_small	B9Ps	7	0.01	129.838	125.671	133.847
PSTR_acute_small	B9Ps	7	100	169.566	166.163	173.345
PSTR_acute_small	P108Ps	7	0.01	226.923	222.757	230.932
PSTR_acute_small	P108Ps	7	100	266.651	263.248	270.43
PSTR_acute_small	P115Ps	7	0.01	282.709	278.543	286.718
PSTR_acute_small	P115Ps	7	100	322.438	319.035	326.216
PSTR_acute_small	P124Ps	7	0.01	245.594	241.428	249.603
PSTR_acute_small	P124Ps	7	100	285.322	281.919	289.101
PSTR_acute_small	P128Ps	7	0.01	152.521	148.355	156.53
PSTR_acute_small	P128Ps	7	100	192.249	188.846	196.028
PSTR_acute_small	P129Ps	7	0.01	78.923	74.7566	82.9319
PSTR_acute_small	P129Ps	7	100	118.651	115.248	122.43
PSTR_acute_small	P132Ps	7	0.01	256.642	252.476	260.651
PSTR_acute_small	P132Ps	7	100	296.371	292.967	300.149
PSTR_acute_small	P19Ps	7	0.01	152.521	148.355	156.53
PSTR_acute_small	P19Ps	7	100	192.249	188.846	196.028
PSTR_acute_small	P22Ps	7	0.01	82.9993	78.8329	87.0082
PSTR_acute_small	P22Ps	7	100	122.727	119.324	126.506
PSTR_acute_small	P29Ps	7	0.01	107.759	103.592	111.768
PSTR_acute_small	P29Ps	7	100	147.487	144.084	151.265
PSTR_acute_small	P47Ps	7	0.01	184.037	179.871	188.046
PSTR_acute_small	P47Ps	7	100	223.766	220.363	227.544
PSTR_acute_small	P48Ps	7	0.01	97.5943	93.4279	101.603
PSTR_acute_small	P48Ps	7	100	137.322	133.919	141.101
PSTR_acute_small	P4Ps	7	0.01	173.746	169.58	177.755
PSTR_acute_small	P4Ps	7	100	213.474	210.071	217.253
PSTR_acute_small	P63Ps	7	0.01	97.5943	93.4279	101.603
PSTR_acute_small	P63Ps	7	100	137.322	133.919	141.101
PSTR_acute_small	P64Ps	7	0.01	278.759	274.592	282.768
PSTR_acute_small	P64Ps	7	100	318.487	315.084	322.265
PSTR_acute_small	P7Ps	7	0.01	208.642	204.476	212.651
PSTR_acute_small	P7Ps	7	100	248.371	244.967	252.149
PSTR_acute_small	P85Ps	7	0.01	124.41	120.243	128.419
PSTR_acute_small	P85Ps	7	100	164.138	160.735	167.916
PSTR_acute_Med	B49Ps	13	0.01	306.367	296.135	314.421
PSTR_acute_Med	B49Ps	13	100	356.931	350.101	364.727
PSTR_acute_Med	B3Ps	13	0.01	32.75	22.5185	40.804
PSTR_acute_Med	B3Ps	13	100	83.3144	76.484	91.1107
PSTR_acute_Med	B51Ps	13	0.01	39.2354	29.0039	47.2893
PSTR_acute_Med	B51Ps	13	100	89.7998	82.9694	97.5961
PSTR_acute_Med	B65Ps	13	0.01	28.2456	18.0141	36.2996
PSTR_acute_Med	B65Ps	13	100	78.81	71.9796	86.6064
PSTR_acute_Med	B74Ps	13	0.01	39.3466	29.1152	47.4006
PSTR_acute_Med	B74Ps	13	100	89.911	83.0806	97.7074
PSTR_acute_Med	P102Ps	13	0.01	111.245	101.013	119.299
PSTR_acute_Med	P102Ps	13	100	161.809	154.979	169.606
PSTR_acute_Med	P105Ps	13	0.01	210.647	200.415	218.701
PSTR_acute_Med	P105Ps	13	100	261.211	254.381	269.008
PSTR_acute_Med	P111Ps	13	0.01	203.24	193.009	211.294
PSTR_acute_Med	P111Ps	13	100	253.805	246.974	261.601
PSTR_acute_Med	P11Ps	13	0.01	139.897	129.665	147.951
PSTR_acute_Med	P11Ps	13	100	190.461	183.631	198.258
PSTR_acute_Med	P126Ps	13	0.01	93.75	83.5185	101.804
PSTR_acute_Med	P126Ps	13	100	144.314	137.484	152.111
PSTR_acute_Med	P13Ps	13	0.01	212.965	202.733	221.019
PSTR_acute_Med	P13Ps	13	100	263.529	256.699	271.326
PSTR_acute_Med	P54Ps	13	0.01	215.367	205.135	223.421
PSTR_acute_Med	P54Ps	13	100	265.931	259.101	273.727
PSTR_acute_Med	P60Ps	13	0.01	84.585	74.3535	92.639
PSTR_acute_Med	P60Ps	13	100	135.149	128.319	142.946
PSTR_acute_Med	P70Ps	13	0.01	198.838	188.607	206.892
PSTR_acute_Med	P70Ps	13	100	249.403	242.572	257.199
PSTR_acute_Med	P73Ps	13	0.01	69.7948	59.5633	77.8488
PSTR_acute_Med	P73Ps	13	100	120.359	113.529	128.156
PSTR_acute_Med	P81Ps	13	0.01	69.7948	59.5633	77.8488
PSTR_acute_Med	P81Ps	13	100	120.359	113.529	128.156
PSTR_acute_Med	P8Ps	13	0.01	197.905	187.673	205.959
PSTR_acute_Med	P8Ps	13	100	248.469	241.639	256.266
PSTR_acute_Med	P91Ps	13	0.01	198.838	188.607	206.892
PSTR_acute_Med	P91Ps	13	100	249.403	242.572	257.199
PSTR_acute_Med	P92Ps	13	0.01	78.9487	68.7172	87.0026
PSTR_acute_Med	P92Ps	13	100	129.513	122.683	137.309
PSTR_acute_Med	P96Ps	13	0.01	97.2354	87.0039	105.289
PSTR_acute_Med	P96Ps	13	100	147.8	140.969	155.596
PSTR_chronic_small	P119Ps	2	0.01	138.832	131.67	145.993
PSTR_chronic_small	P119Ps	2	100	257.494	250.331	264.657
PSTR_chronic_small	P23Ps	2	0.01	84.0782	76.9166	91.2398
PSTR_chronic_small	P23Ps	2	100	202.74	195.577	209.903
PSTR_chronic_small	P59Ps	2	0.01	392.825	385.664	399.987
PSTR_chronic_small	P59Ps	2	100	511.487	504.324	518.65
PSTR_chronic_small	P78Ps	2	0.01	370.277	363.115	377.439
PSTR_chronic_small	P78Ps	2	100	488.939	481.776	496.102
PSTR_subac_small	B11Ps	8	0.01	325.96	315.423	335.343
PSTR_subac_small	B11Ps	8	100	398.34	388.161	407.975
PSTR_subac_small	B28Ps	8	0.01	325.307	314.77	334.69
PSTR_subac_small	B28Ps	8	100	397.686	387.507	407.322
PSTR_subac_small	B44Ps	8	0.01	283.404	272.866	292.787
PSTR_subac_small	B44Ps	8	100	355.783	345.604	365.419
PSTR_subac_small	P113Ps	8	0.01	225.103	214.566	234.486
PSTR_subac_small	P113Ps	8	100	297.483	287.303	307.118
PSTR_subac_small	P45Ps	8	0.01	84.7405	74.2033	94.1237
PSTR_subac_small	P45Ps	8	100	157.12	146.941	166.756
PSTR_subac_small	P66Ps	8	0.01	98.0502	87.513	107.433
PSTR_subac_small	P66Ps	8	100	170.43	160.25	180.065
PSTR_subac_small	P67Ps	8	0.01	207.935	197.398	217.318
PSTR_subac_small	P67Ps	8	100	280.314	270.135	289.95
PSTR_subac_small	P69Ps	8	0.01	98.0502	87.513	107.433
PSTR_subac_small	P69Ps	8	100	170.43	160.25	180.065
PSTR_subac_small	P74Ps	8	0.01	52.6072	42.07	61.9903
PSTR_subac_small	P74Ps	8	100	124.987	114.807	134.622
PSTR_subac_small	P75Ps	8	0.01	63.4773	52.9401	72.8604
PSTR_subac_small	P75Ps	8	100	135.857	125.677	145.492
PSTR_subac_small	P87Ps	8	0.01	374.408	363.871	383.791
PSTR_subac_small	P87Ps	8	100	446.787	436.608	456.423
PSTR_subac_small	P88Ps	8	0.01	178.251	166.362	187.966
PSTR_subac_small	P88Ps	8	100	265.035	253.664	280.76
PSTR_subac_Med	B35Ps	21	0.01	163.111	146.928	178.846
PSTR_subac_Med	B35Ps	21	100	319.971	294.784	350.902
PSTR_subac_Med	B47Ps	21	0.01	321.501	305.317	337.236
PSTR_subac_Med	B47Ps	21	100	478.361	453.174	509.292
PSTR_subac_Med	B72Ps	21	0.01	250.94	234.756	266.674
PSTR_subac_Med	B72Ps	21	100	407.799	382.612	438.73
PSTR_subac_Med	P104Ps	21	0.01	14.3919	-1.79203	30.1268
PSTR_subac_Med	P104Ps	21	100	171.252	146.065	202.183
PSTR_subac_Med	P125Ps	21	0.01	170.466	154.282	186.2
PSTR_subac_Med	P125Ps	21	100	327.325	302.138	358.256
PSTR_subac_Med	P131Ps	21	0.01	287.111	270.928	302.846
PSTR_subac_Med	P131Ps	21	100	443.971	418.784	474.902
PSTR_subac_Med	P61Ps	21	0.01	54.6705	38.4865	70.4054
PSTR_subac_Med	P61Ps	21	100	211.53	186.343	242.461
PSTR_subac_Med	P90Ps	21	0.01	50.3642	34.1802	66.0991
PSTR_subac_Med	P90Ps	21	100	207.224	182.037	238.155
SINT_subac_small	P10Si	2	0.01	288.508	277.871	299.145
SINT_subac_small	P10Si	2	100	465.653	453.454	477.851
SSID_acute_small	P111Ss	11	0.01	83.5912	71.7022	93.3057
SSID_acute_small	P111Ss	11	100	170.375	159.004	186.1
SSID_acute_small	P116Ss	11	0.01	173.591	161.702	183.306
SSID_acute_small	P116Ss	11	100	260.375	249.004	276.1
SSID_acute_small	P120Ss	11	0.01	162.625	150.736	172.339
SSID_acute_small	P120Ss	11	100	249.408	238.037	265.133
SSID_acute_small	P136Ss	11	0.01	99.5392	87.6503	109.254
SSID_acute_small	P136Ss	11	100	186.323	174.952	202.048
SSID_acute_small	P14Ss	11	0.01	77.5912	65.7022	87.3057
SSID_acute_small	P14Ss	11	100	164.375	153.004	180.1
SSID_acute_small	P153Ss	11	0.01	236.591	224.702	246.306
SSID_acute_small	P153Ss	11	100	323.375	312.004	339.1
SSID_acute_small	P160Ss	11	0.01	276.015	264.126	285.729
SSID_acute_small	P160Ss	11	100	362.798	351.427	378.523
SSID_acute_small	P16Ss	11	0.01	62.8364	50.9474	72.5509
SSID_acute_small	P16Ss	11	100	149.62	138.249	165.345
SSID_acute_small	P23Ss	11	0.01	121.708	109.819	131.423
SSID_acute_small	P23Ss	11	100	208.491	197.12	224.216
SSID_acute_small	P25Ss	11	0.01	284.591	272.702	294.306
SSID_acute_small	P25Ss	11	100	371.375	360.004	387.1
SSID_acute_small	P39Ss	11	0.01	144.073	132.184	153.788
SSID_acute_small	P39Ss	11	100	230.857	219.486	246.582
SSID_acute_small	P41Ss	11	0.01	117.274	105.385	126.989
SSID_acute_small	P41Ss	11	100	204.057	192.686	219.782
SSID_acute_small	P46Ss	11	0.01	96.7081	84.8191	106.423
SSID_acute_small	P46Ss	11	100	183.491	172.12	199.216
SSID_acute_small	P52Ss	11	0.01	142.539	130.65	152.254
SSID_acute_small	P52Ss	11	100	229.323	217.952	245.048
SSID_acute_small	P53Ss	11	0.01	57.5392	45.6503	67.2537
SSID_acute_small	P53Ss	11	100	144.323	132.952	160.048
SSID_acute_small	P59Ss	11	0.01	109.219	97.3301	118.934
SSID_acute_small	P59Ss	11	100	196.002	184.631	211.727
SSID_acute_small	P77Ss	11	0.01	92.1938	80.3049	101.908
SSID_acute_small	P77Ss	11	100	178.977	167.606	194.702
SSID_acute_small	P78Ss	11	0.01	107.005	95.1159	116.719
SSID_acute_small	P78Ss	11	100	193.788	182.417	209.513
SSID_acute_small	P79Ss	11	0.01	137.219	125.33	146.934
SSID_acute_small	P79Ss	11	100	224.002	212.631	239.727
SSID_acute_small	P88Ss	11	0.01	178.251	166.362	187.966
SSID_acute_small	P88Ss	11	100	265.035	253.664	280.76
SSID_acute_small	P94Ss	11	0.01	162.625	150.736	172.339
SSID_acute_small	P94Ss	11	100	249.408	238.037	265.133
SSID_acute_small	P97Ss	11	0.01	239.326	227.437	249.04
SSID_acute_small	P97Ss	11	100	326.109	314.738	341.834
SSID_acute_small	P98Ss	11	0.01	235.702	223.813	245.417
SSID_acute_small	P98Ss	11	100	322.485	311.114	338.21
SSID_acute_Med	P106Ss	3	0.01	136.207	130.245	141.399
SSID_acute_Med	P106Ss	3	100	210.501	206.08	215.185
SSID_acute_Med	P114Ss	3	0.01	115.399	109.437	120.591
SSID_acute_Med	P114Ss	3	100	189.693	185.272	194.377
SSID_acute_Med	P132Ss	3	0.01	150.969	145.008	156.162
SSID_acute_Med	P132Ss	3	100	225.264	220.843	229.948
SSID_acute_Med	P134Ss	3	0.01	90.9694	85.008	96.1619
SSID_acute_Med	P134Ss	3	100	165.264	160.843	169.948
SSID_acute_Med	P146Ss	3	0.01	87.8504	81.889	93.0429
SSID_acute_Med	P146Ss	3	100	162.145	157.724	166.829
SSID_acute_Med	P17Ss	3	0.01	81.7011	75.7397	86.8936
SSID_acute_Med	P17Ss	3	100	155.995	151.575	160.68
SSID_acute_Med	P63Ss	3	0.01	115.058	109.096	120.25
SSID_acute_Med	P63Ss	3	100	189.352	184.931	194.036
SSID_acute_Med	P75Ss	3	0.01	161.477	155.516	166.67
SSID_acute_Med	P75Ss	3	100	235.772	231.351	240.456
SSID_acute_Med	P80Ss	3	0.01	124.614	118.653	129.807
SSID_acute_Med	P80Ss	3	100	198.909	194.488	203.593
SSID_chronic_small	P122Ss	17	0.01	174.159	146.724	200.151
SSID_chronic_small	P122Ss	17	100	423.071	374.25	495.044
SSID_chronic_small	P148Ss	17	0.01	186.616	159.181	212.607
SSID_chronic_small	P148Ss	17	100	435.527	386.706	507.501
SSID_chronic_small	P151Ss	17	0.01	161.994	134.559	187.986
SSID_chronic_small	P151Ss	17	100	410.906	362.085	482.88
SSID_chronic_small	P155Ss	17	0.01	284.084	256.649	310.076
SSID_chronic_small	P155Ss	17	100	532.996	484.175	604.97
SSID_chronic_small	P162Ss	17	0.01	219.45	192.015	245.442
SSID_chronic_small	P162Ss	17	100	468.362	419.541	540.336
SSID_chronic_small	P31Ss	17	0.01	62.7503	35.3153	88.7417
SSID_chronic_small	P31Ss	17	100	311.662	262.841	383.636
SSID_chronic_small	P82Ss	17	0.01	145.772	118.337	171.763
SSID_chronic_small	P82Ss	17	100	394.683	345.863	466.657
SSID_chronic_small	P87Ss	17	0.01	95.5755	68.1405	121.567
SSID_chronic_small	P87Ss	17	100	344.487	295.666	416.461
SSID_subac_small	B19Ss	23	0.01	21.8997	4.73756	36.6812
SSID_subac_small	B19Ss	23	90	142.536	133.443	152.693
SSID_subac_small	B36Ss	23	0.01	41.5347	24.3726	56.3162
SSID_subac_small	B36Ss	23	100	177.368	164.305	191.461
SSID_subac_small	B41Ss	23	0.01	126.451	109.289	141.232
SSID_subac_small	B41Ss	23	100	262.284	249.221	276.378
SSID_subac_small	P28Ss	23	0.01	209.743	192.581	224.525
SSID_subac_small	P28Ss	23	100	345.576	332.513	359.67
SSID_subac_small	P74Ss	23	0.01	160.9	143.738	175.681
SSID_subac_small	P74Ss	23	100	296.733	283.67	310.826
SSID_subac_Med	P119Ss	11	0.01	134.848	121.369	148.992
SSID_subac_Med	P119Ss	11	100	255.736	239.614	268.898
SSID_subac_Med	P164Ss	11	0.01	266.556	253.076	280.7
SSID_subac_Med	P164Ss	11	100	387.443	371.322	400.606
SSID_subac_Med	P99Ss	11	0.01	202.239	188.76	216.384
SSID_subac_Med	P99Ss	11	100	323.127	307.005	336.29
SSID_chronic_Med	P102Ss	7	0.01	83.2212	55.7658	109.666
SSID_chronic_Med	P102Ss	7	100	431.992	347.403	550.246
SSID_chronic_Med	P118Ss	7	0.01	100.052	72.5966	126.497
SSID_chronic_Med	P118Ss	7	100	448.822	364.233	567.077
SSID_chronic_Med	P121Ss	7	0.01	100.052	72.5966	126.497
SSID_chronic_Med	P121Ss	7	100	448.822	364.233	567.077
SSID_chronic_Med	P154Ss	7	0.01	83.2212	55.7658	109.666
SSID_chronic_Med	P154Ss	7	100	431.992	347.403	550.246
SSID_chronic_Med	P54Ss	7	0.01	87.6113	60.1559	114.056
SSID_chronic_Med	P54Ss	7	100	436.382	351.793	554.636

## Sheet: Codes explanation
Code	Explanation
Average	Group for average. First four letters indicate species in AGRRA code_Lesion progression type (acute, subacute, chronic)_Colony size (small, medium, large, extra large).
Col	Code of individual coral colony
n_samples	Number of individuals of the same species, type of lesion progression and size used to averaging.
Tissue	Proportion of tissue for which the average day is calculated. 0.01 corresponds to the onset of disease, and 100 corresponds to complete tissue death. Other values ​​correspond to the proportion of tissue at the time of recovery.
Mean day	Day estimated thorug the average tissue loss rate
LowerCI	Lower confidence interval to mean day
UpperCI	Upper confidence interval to mean day
