# Supplementary material for: Epidemiological analysis reveals coral species affected by stony coral tissue loss disease present a similar epizootic progression despite differences in susceptibility and population impact
Source: PLoS One. 2026 Jan 2;21(1):e0339054. doi: 10.1371/journal.pone.0339054 (PMC12758708; doi:10.1371/journal.pone.0339054)
Supplement: S1 Dataset — (XLSX) [file pone.0339054.s011.xlsx]

## Sheet: Guzmán-Urieta et al., 2025 data
Site	Species	Col	Size	Progression	ExpectedSusceptibility	DIS_date	DIS_time	Status_dis	DEATH_date	DEATH_time	Status_death	Recov_date	Recov_time
Bocana	AAGA	B100Aa	small	na	Low	na	340	0	na	340	0	na	na
Bocana	AAGA	B101Aa	small	na	Low	na	9999	0	na	9999	0	na	na
Bocana	AAGA	B102Aa	small	Chronic	Low	2018-08-06	72	1	2019-06-20	390	1	na	na
Bocana	AAGA	B103Aa	small	na	Low	na	241	0	na	241	0	na	na
Bocana	AAGA	B104Aa	small	na	Low	na	9999	0	na	9999	0	na	na
Bocana	AAGA	B105Aa	small	na	Low	na	9999	0	na	9999	0	na	na
Bocana	AAGA	B106Aa	small	na	Low	na	82	0	na	82	0	na	na
Bocana	AAGA	B107Aa	small	na	Low	na	9999	0	na	9999	0	na	na
Bocana	AAGA	B108Aa	small	na	Low	na	9999	0	na	9999	0	na	na
Bocana	AAGA	B109Aa	small	na	Low	na	241	0	na	241	0	na	na
Bocana	AAGA	B10Aa	small	na	Low	na	9999	0	na	9999	0	na	na
Bocana	CNAT	B10Cn	medium	Acute	High	2018-11-22	180	1	2019-01-21	240	1	na	na
Bocana	MCAV	B10Mc	small	na	Intermediate	na	9999	0	na	9999	0	na	na
Bocana	OFAV	B10Of	large	na	Intermediate	na	9999	0	na	9999	0	na	na
Bocana	PAST	B10Pa	small	na	Low	na	47	0	na	47	0	na	na
Bocana	PSTR	B10Ps	small	Acute	High	2018-07-04	39	1	2018-08-12	78	1	na	na
Bocana	AAGA	B110Aa	small	na	Low	na	340	0	na	340	0	na	na
Bocana	AAGA	B111Aa	small	na	Low	na	173	0	na	173	0	na	na
Bocana	AAGA	B112Aa	small	na	Low	na	340	0	na	340	0	na	na
Bocana	AAGA	B113Aa	small	Subacute	Low	2019-03-31	309	1	2019-08-01	432	1	na	na
Bocana	AAGA	B114Aa	small	Subacute	Low	2018-10-05	132	1	2019-02-14	264	1	na	na
Bocana	AAGA	B115Aa	small	na	Low	na	9999	0	na	9999	0	na	na
Bocana	AAGA	B116Aa	medium	na	Low	na	173	0	na	173	0	na	na
Bocana	AAGA	B117Aa	small	na	Low	na	340	0	na	340	0	na	na
Bocana	AAGA	B118Aa	small	na	Low	na	241	0	na	241	0	na	na
Bocana	AAGA	B119Aa	small	na	Low	na	9999	0	na	9999	0	na	na
Bocana	AAGA	B11Aa	small	na	Low	na	340	0	na	340	0	na	na
Bocana	ATEN	B11At	small	na	Low	na	340	0	na	340	0	na	na
Bocana	CNAT	B11Cn	small	Acute	High	2019-01-14	233	1	2019-02-07	257	1	na	na
Bocana	MCAV	B11Mc	small	na	Intermediate	na	241	0	na	241	0	na	na
Bocana	OFAV	B11Of	ExtraLarge	na	Intermediate	na	9999	0	na	9999	0	na	na
Bocana	PAST	B11Pa	small	na	Low	na	47	0	na	47	0	na	na
Bocana	PSTR	B11Ps	small	Subacute	High	2019-04-17	326	1	2019-06-28	398	1	na	na
Bocana	AAGA	B120Aa	small	na	Low	na	340	0	na	340	0	na	na
Bocana	AAGA	B121Aa	small	na	Low	na	173	0	na	173	0	na	na
Bocana	AAGA	B122Aa	small	na	Low	na	173	0	na	173	0	na	na
Bocana	AAGA	B123Aa	small	na	Low	na	173	0	na	173	0	na	na
Bocana	AAGA	B124Aa	small	na	Low	na	9999	0	na	9999	0	na	na
Bocana	AAGA	B125Aa	small	na	Low	na	9999	0	na	9999	0	na	na
Bocana	AAGA	B126Aa	small	na	Low	na	9999	0	na	9999	0	na	na
Bocana	AAGA	B127Aa	small	na	Low	na	241	0	na	241	0	na	na
Bocana	AAGA	B128Aa	small	na	Low	na	9999	0	na	9999	0	na	na
Bocana	AAGA	B129Aa	small	Subacute	Low	2018-12-23	211	1	2019-04-25	334	1	na	na
Bocana	AAGA	B12Aa	medium	na	Low	na	9999	0	na	9999	0	na	na
Bocana	ATEN	B12At	small	na	Low	na	340	0	na	340	0	na	na
Bocana	CNAT	B12Cn	large	na	High	na	82	0	na	82	0	na	na
Bocana	MCAV	B12Mc	small	na	Intermediate	na	47	0	na	47	0	na	na
Bocana	OFAV	B12Of	ExtraLarge	na	Intermediate	na	186	0	na	186	0	na	na
Bocana	PSTR	B12Ps	small	Acute	High	2018-07-27	62	1	2018-08-31	97	1	na	na
Bocana	SSID	B12Ss	large	Subacute	Intermediate	2018-06-16	21	1	na	9999	0	2018-12-23	211
Bocana	AAGA	B130Aa	small	na	Low	na	340	0	na	340	0	na	na
Bocana	AAGA	B131Aa	small	na	Low	na	340	0	na	340	0	na	na
Bocana	AAGA	B132Aa	small	na	Low	na	340	0	na	340	0	na	na
Bocana	AAGA	B133Aa	small	na	Low	na	119	0	na	119	0	na	na
Bocana	AAGA	B134Aa	small	na	Low	na	340	0	na	340	0	na	na
Bocana	AAGA	B135Aa	small	na	Low	na	340	0	na	340	0	na	na
Bocana	AAGA	B136Aa	medium	na	Low	na	340	0	na	340	0	na	na
Bocana	AAGA	B137Aa	small	na	Low	na	340	0	na	340	0	na	na
Bocana	AAGA	B138Aa	small	na	Low	na	340	0	na	340	0	na	na
Bocana	AAGA	B139Aa	small	na	Low	na	340	0	na	340	0	na	na
Bocana	AAGA	B13Aa	small	na	Low	na	9999	0	na	9999	0	na	na
Bocana	MCAV	B13Mc	medium	na	Intermediate	na	47	0	na	47	0	na	na
Bocana	PSTR	B13Ps	small	Subacute	High	2018-07-28	63	1	2018-09-21	118	1	na	na
Bocana	SSID	B13Ss	large	Acute	Intermediate	2018-08-03	69	1	2018-11-04	162	1	na	na
Bocana	AAGA	B140Aa	small	na	Low	na	241	0	na	241	0	na	na
Bocana	AAGA	B141Aa	small	na	Low	na	340	0	na	340	0	na	na
Bocana	AAGA	B142Aa	small	na	Low	na	173	0	na	173	0	na	na
Bocana	AAGA	B143Aa	small	na	Low	na	340	0	na	340	0	na	na
Bocana	AAGA	B144Aa	small	Chronic	Low	2018-08-13	79	1	na	9999	0	2019-04-09	318
Bocana	AAGA	B145Aa	small	na	Low	na	173	0	na	173	0	na	na
Bocana	AAGA	B146Aa	small	na	Low	na	9999	0	na	9999	0	na	na
Bocana	AAGA	B147Aa	small	na	Low	na	173	0	na	173	0	na	na
Bocana	AAGA	B148Aa	small	na	Low	na	119	0	na	119	0	na	na
Bocana	AAGA	B149Aa	small	na	Low	na	186	0	na	186	0	na	na
Bocana	AAGA	B14Aa	small	na	Low	na	154	0	na	154	0	na	na
Bocana	CNAT	B14Cn	medium	Acute	High	2018-09-13	110	1	2018-10-27	154	1	na	na
Bocana	MCAV	B14Mc	small	na	Intermediate	na	47	0	na	47	0	na	na
Bocana	OFAV	B14Of	ExtraLarge	Acute	Intermediate	2019-04-22	331	1	na	9999	0	2019-10-31	523
Bocana	PSTR	B14Ps	small	Acute	High	2018-06-17	22	1	2018-08-13	79	1	na	na
Bocana	SSID	B14Ss	small	na	Intermediate	na	9999	0	na	9999	0	na	na
Bocana	AAGA	B150Aa	small	na	Low	na	173	0	na	173	0	na	na
Bocana	AAGA	B151Aa	small	Chronic	Low	2018-09-12	109	1	2020-01-17	636	1	na	na
Bocana	AAGA	B152Aa	small	na	Low	na	186	0	na	186	0	na	na
Bocana	AAGA	B153Aa	small	na	Low	na	186	0	na	186	0	na	na
Bocana	AAGA	B154Aa	small	na	Low	na	186	0	na	186	0	na	na
Bocana	AAGA	B155Aa	small	na	Low	na	186	0	na	186	0	na	na
Bocana	AAGA	B156Aa	small	na	Low	na	186	0	na	186	0	na	na
Bocana	AAGA	B157Aa	small	na	Low	na	186	0	na	186	0	na	na
Bocana	AAGA	B158Aa	small	na	Low	na	186	0	na	186	0	na	na
Bocana	AAGA	B159Aa	small	na	Low	na	173	0	na	173	0	na	na
Bocana	AAGA	B15Aa	small	na	Low	na	241	0	na	241	0	na	na
Bocana	ATEN	B15At	medium	na	Low	na	340	0	na	340	0	na	na
Bocana	MCAV	B15Mc	medium	na	Intermediate	na	47	0	na	47	0	na	na
Bocana	OFAV	B15Of	large	Chronic	Intermediate	2018-09-22	119	1	na	9999	0	2019-10-13	505
Bocana	PSTR	B15Ps	medium	Acute	High	2018-08-04	70	1	2018-09-09	106	1	na	na
Bocana	SSID	B15Ss	small	na	Intermediate	na	173	0	na	173	0	na	na
Bocana	AAGA	B160Aa	small	na	Low	na	340	0	na	340	0	na	na
Bocana	AAGA	B161Aa	small	na	Low	na	9999	0	na	9999	0	na	na
Bocana	AAGA	B162Aa	small	na	Low	na	140	0	na	140	0	na	na
Bocana	AAGA	B163Aa	small	na	Low	na	173	0	na	173	0	na	na
Bocana	AAGA	B164Aa	small	na	Low	na	173	0	na	173	0	na	na
Bocana	AAGA	B165Aa	small	na	Low	na	173	0	na	173	0	na	na
Bocana	AAGA	B166Aa	small	na	Low	na	173	0	na	173	0	na	na
Bocana	AAGA	B167Aa	small	na	Low	na	9999	0	na	9999	0	na	na
Bocana	AAGA	B168Aa	small	Subacute	Low	2018-11-15	173	1	2019-03-18	296	1	na	na
Bocana	AAGA	B169Aa	small	na	Low	na	9999	0	na	9999	0	na	na
Bocana	AAGA	B16Aa	small	na	Low	na	241	0	na	241	0	na	na
Bocana	ATEN	B16At	small	na	Low	na	9999	0	na	9999	0	na	na
Bocana	MCAV	B16Mc	medium	na	Intermediate	na	47	0	na	47	0	na	na
Bocana	PSTR	B16Ps	small	UK	High	2019-03-06	284	1	2019-04-13	322	1	na	na
Bocana	AAGA	B170Aa	small	na	Low	na	9999	0	na	9999	0	na	na
Bocana	AAGA	B171Aa	small	na	Low	na	9999	0	na	9999	0	na	na
Bocana	AAGA	B172Aa	small	na	Low	na	9999	0	na	9999	0	na	na
Bocana	AAGA	B173Aa	small	na	Low	na	9999	0	na	9999	0	na	na
Bocana	AAGA	B174Aa	small	na	Low	na	173	0	na	173	0	na	na
Bocana	AAGA	B175Aa	small	na	Low	na	173	0	na	173	0	na	na
Bocana	AAGA	B176Aa	small	na	Low	na	173	0	na	173	0	na	na
Bocana	AAGA	B177Aa	small	na	Low	na	173	0	na	173	0	na	na
Bocana	AAGA	B178Aa	small	na	Low	na	173	0	na	173	0	na	na
Bocana	AAGA	B179Aa	small	na	Low	na	173	0	na	173	0	na	na
Bocana	AAGA	B17Aa	small	na	Low	na	241	0	na	241	0	na	na
Bocana	ATEN	B17At	medium	na	Low	na	112	0	na	112	0	na	na
Bocana	MCAV	B17Mc	medium	na	Intermediate	na	47	0	na	47	0	na	na
Bocana	OANN	B17Oa	large	na	Intermediate	na	9999	0	na	9999	0	na	na
Bocana	PSTR	B17Ps	small	Acute	High	2018-07-21	56	1	2018-08-31	97	1	na	na
Bocana	AAGA	B180Aa	small	na	Low	na	173	0	na	173	0	na	na
Bocana	AAGA	B181Aa	medium	na	Low	na	173	0	na	173	0	na	na
Bocana	AAGA	B182Aa	small	na	Low	na	173	0	na	173	0	na	na
Bocana	AAGA	B183Aa	small	na	Low	na	173	0	na	173	0	na	na
Bocana	AAGA	B184Aa	small	na	Low	na	173	0	na	173	0	na	na
Bocana	AAGA	B185Aa	small	na	Low	na	266	0	na	266	0	na	na
Bocana	AAGA	B186Aa	medium	na	Low	na	241	0	na	241	0	na	na
Bocana	AAGA	B187Aa	small	na	Low	na	140	0	na	140	0	na	na
Bocana	AAGA	B188Aa	medium	Subacute	Low	2018-09-23	120	1	2019-03-18	296	1	na	na
Bocana	AAGA	B189Aa	small	na	Low	na	47	0	na	47	0	na	na
Bocana	AAGA	B18Aa	small	Subacute	Low	2018-06-30	35	1	2018-10-31	158	1	na	na
Bocana	ATEN	B18At	small	na	Low	na	47	0	na	47	0	na	na
Bocana	MCAV	B18Mc	small	na	Intermediate	na	47	0	na	47	0	na	na
Bocana	OANN	B18Oa	ExtraLarge	na	Intermediate	na	9999	0	na	9999	0	na	na
Bocana	PSTR	B18Ps	small	UK	High	2019-04-07	316	1	2019-04-18	327	1	na	na
Bocana	AAGA	B190Aa	medium	na	Low	na	340	0	na	340	0	na	na
Bocana	AAGA	B191Aa	small	na	Low	na	47	0	na	47	0	na	na
Bocana	AAGA	B192Aa	medium	Acute	Low	2018-09-12	109	1	2018-11-18	176	1	na	na
Bocana	AAGA	B193Aa	small	na	Low	na	173	0	na	173	0	na	na
Bocana	AAGA	B194Aa	medium	Acute	Low	2018-08-09	75	1	2018-10-03	130	1	na	na
Bocana	AAGA	B195Aa	small	Subacute	Low	2018-09-16	113	1	na	9999	0	2018-10-29	156
Bocana	AAGA	B196Aa	small	na	Low	na	186	0	na	186	0	na	na
Bocana	AAGA	B197Aa	small	na	Low	na	173	0	na	173	0	na	na
Bocana	AAGA	B198Aa	small	na	Low	na	9999	0	na	9999	0	na	na
Bocana	AAGA	B199Aa	small	na	Low	na	9999	0	na	9999	0	na	na
Bocana	AAGA	B19Aa	medium	Subacute	Low	2018-06-07	12	1	2018-09-07	104	1	na	na
Bocana	ATEN	B19At	small	na	Low	na	340	0	na	340	0	na	na
Bocana	MCAV	B19Mc	small	Acute	Intermediate	2018-10-22	149	1	2018-11-20	178	1	na	na
Bocana	OANN	B19Oa	small	na	Intermediate	na	47	0	na	47	0	na	na
Bocana	PSTR	B19Ps	small	Acute	High	2018-07-23	58	1	2018-08-12	78	1	na	na
Bocana	SSID	B19Ss	small	Subacute	Intermediate	2018-06-17	22	1	na	9999	0	2018-10-16	143
Bocana	AAGA	B1Aa	small	na	Low	na	340	0	na	340	0	na	na
Bocana	AFRA	B1Af	small	na	Low	na	47	0	na	47	0	na	na
Bocana	AGRA	B1Ag	medium	na	Low	na	47	0	na	47	0	na	na
Bocana	AHUM	B1Ah	small	na	Low	na	112	0	na	112	0	na	na
Bocana	ALAM	B1Al	medium	na	Low	na	47	0	na	47	0	na	na
Bocana	CNAT	B1Cn	ExtraLarge	Acute	High	2018-08-16	82	1	2018-10-30	157	1	na	na
Bocana	DSTO	B1Ds	small	Acute	High	2018-08-08	74	1	2018-08-16	82	1	na	na
Bocana	EFAS	B1Ef	small	Subacute	High	2018-06-19	24	1	na	9999	0	2018-11-22	180
Bocana	FFRA	B1Ff	small	na	Low	na	35	0	na	35	0	na	na
Bocana	ISIN	B1Is	small	na	Low	na	241	0	na	241	0	na	na
Bocana	MCAV	B1Mc	small	Subacute	Intermediate	2018-07-21	56	1	2018-10-08	135	1	na	na
Bocana	PPOR	B1Md	small	na	Low	na	9999	0	na	9999	0	na	na
Bocana	MJAC	B1Mj	large	Acute	High	2018-06-22	27	1	2018-07-16	51	1	na	na
Bocana	OANN	B1Oa	medium	Subacute	Intermediate	2018-09-01	98	1	na	9999	0	2019-01-02	221
Bocana	OFAV	B1Of	ExtraLarge	na	Intermediate	na	9999	0	na	9999	0	na	na
Bocana	OFRA	B1Ofra	medium	na	Intermediate	na	15	0	na	15	0	na	na
Bocana	PCLI	B1Pc	small	Acute	High	2018-05-27	1	1	2018-11-20	178	1	na	na
Bocana	PPOR	B1Pp	small	na	Low	na	47	0	na	47	0	na	na
Bocana	PSTR	B1Ps	medium	Acute	High	2018-08-09	75	1	2018-09-02	99	1	na	na
Bocana	SINT	B1Si	small	na	Intermediate	na	173	0	na	173	0	na	na
Bocana	SRAD	B1Sr	small	na	Intermediate	na	173	0	na	173	0	na	na
Bocana	SSID	B1Ss	medium	Subacute	Intermediate	2018-08-09	75	1	2019-01-01	220	1	na	na
Bocana	AAGA	B200Aa	small	Chronic	Low	2018-12-31	219	1	2020-01-17	718	1	na	na
Bocana	AAGA	B201Aa	medium	na	Low	na	9999	0	na	9999	0	na	na
Bocana	AAGA	B20Aa	small	na	Low	na	47	0	na	47	0	na	na
Bocana	ATEN	B20At	small	na	Low	na	47	0	na	47	0	na	na
Bocana	MCAV	B20Mc	small	na	Intermediate	na	31	0	na	31	0	na	na
Bocana	OANN	B20Oa	small	Acute	Intermediate	2018-09-30	127	1	na	9999	0	2019-02-19	269
Bocana	PSTR	B20Ps	small	Subacute	High	2018-11-10	168	1	2019-01-25	244	1	na	na
Bocana	SSID	B20Ss	small	na	Intermediate	na	9999	0	na	9999	0	na	na
Bocana	AAGA	B21Aa	small	na	Low	na	47	0	na	47	0	na	na
Bocana	ATEN	B21At	small	na	Low	na	47	0	na	47	0	na	na
Bocana	MCAV	B21Mc	medium	na	Intermediate	na	9999	0	na	9999	0	na	na
Bocana	PSTR	B21Ps	small	Acute	High	2018-08-22	88	1	2018-10-01	128	1	na	na
Bocana	SSID	B21Ss	small	Acute	Intermediate	2018-10-22	149	1	na	9999	0	2018-11-07	165
Bocana	AAGA	B22Aa	small	na	Low	na	47	0	na	47	0	na	na
Bocana	ATEN	B22At	small	na	Low	na	340	0	na	340	0	na	na
Bocana	MCAV	B22Mc	medium	na	Intermediate	na	9999	0	na	9999	0	na	na
Bocana	PSTR	B22Ps	medium	Acute	High	2018-05-29	3	1	2018-09-16	113	1	na	na
Bocana	SSID	B22Ss	small	na	Intermediate	na	9999	0	na	9999	0	na	na
Bocana	AAGA	B23Aa	small	na	Low	na	112	0	na	112	0	na	na
Bocana	ATEN	B23At	medium	na	Low	na	47	0	na	47	0	na	na
Bocana	MCAV	B23Mc	small	na	Intermediate	na	340	0	na	340	0	na	na
Bocana	PSTR	B23Ps	medium	Subacute	High	2019-01-14	233	1	2019-09-07	469	1	na	na
Bocana	SSID	B23Ss	small	Acute	Intermediate	2018-10-22	149	1	na	9999	0	2018-10-26	153
Bocana	AAGA	B24Aa	small	na	Low	na	9999	0	na	9999	0	na	na
Bocana	ATEN	B24At	small	na	Low	na	47	0	na	47	0	na	na
Bocana	MCAV	B24Mc	small	na	Intermediate	na	340	0	na	340	0	na	na
Bocana	PSTR	B24Ps	small	na	High	na	173	0	na	173	0	na	na
Bocana	SSID	B24Ss	medium	Subacute	Intermediate	2018-10-18	145	1	2018-11-27	185	1	na	na
Bocana	AAGA	B25Aa	small	na	Low	na	9999	0	na	9999	0	na	na
Bocana	ATEN	B25At	large	na	Low	na	47	0	na	47	0	na	na
Bocana	MCAV	B25Mc	small	Subacute	Intermediate	2018-08-12	78	1	2018-10-28	155	1	na	na
Bocana	PSTR	B25Ps	medium	Subacute	High	2018-06-17	22	1	2018-10-16	143	1	na	na
Bocana	SSID	B25Ss	small	na	Intermediate	na	9999	0	na	9999	0	na	na
Bocana	AAGA	B26Aa	small	na	Low	na	236	0	na	236	0	na	na
Bocana	ATEN	B26At	medium	na	Low	na	140	0	na	140	0	na	na
Bocana	MCAV	B26Mc	medium	na	Intermediate	na	9999	0	na	9999	0	na	na
Bocana	OFAV	B26Of	ExtraLarge	Subacute	Intermediate	2018-11-19	177	1	2019-10-17	509	1	na	na
Bocana	PSTR	B26Ps	small	UK	High	2018-07-07	42	1	2018-08-23	89	1	na	na
Bocana	SSID	B26Ss	small	na	Intermediate	na	47	0	na	47	0	na	na
Bocana	AAGA	B27Aa	small	na	Low	na	340	0	na	340	0	na	na
Bocana	ATEN	B27At	small	na	Low	na	112	0	na	112	0	na	na
Bocana	MCAV	B27Mc	medium	na	Intermediate	na	340	0	na	340	0	na	na
Bocana	PSTR	B27Ps	small	UK	High	2018-08-08	74	1	2018-08-28	94	1	na	na
Bocana	SSID	B27Ss	small	na	Intermediate	na	47	0	na	47	0	na	na
Bocana	AAGA	B28Aa	small	na	Low	na	47	0	na	47	0	na	na
Bocana	ATEN	B28At	medium	na	Low	na	340	0	na	340	0	na	na
Bocana	MCAV	B28Mc	small	UK	Intermediate	2019-03-06	284	1	2019-04-11	320	1	na	na
Bocana	OFAV	B28Of	ExtraLarge	na	Intermediate	na	9999	0	na	9999	0	na	na
Bocana	PSTR	B28Ps	small	Subacute	High	2019-04-16	325	1	2019-06-28	398	1	na	na
Bocana	SSID	B28Ss	medium	na	Intermediate	na	47	0	na	47	0	na	na
Bocana	AAGA	B29Aa	small	na	Low	na	340	0	na	340	0	na	na
Bocana	MCAV	B29Mc	medium	na	Intermediate	na	173	0	na	173	0	na	na
Bocana	OFAV	B29Of	large	na	Intermediate	na	9999	0	na	9999	0	na	na
Bocana	PSTR	B29Ps	small	Subacute	High	2018-09-10	107	1	2018-10-31	158	1	na	na
Bocana	SSID	B29Ss	medium	Acute	Intermediate	2018-07-06	41	1	2018-09-26	123	1	na	na
Bocana	AAGA	B2Aa	small	na	Low	na	340	0	na	340	0	na	na
Bocana	AHUM	B2Ah	small	na	Low	na	241	0	na	241	0	na	na
Bocana	ALAM	B2Al	medium	na	Low	na	241	0	na	241	0	na	na
Bocana	CNAT	B2Cn	ExtraLarge	Acute	High	2018-07-17	52	1	2018-09-24	121	1	na	na
Bocana	DSTO	B2Ds	small	Acute	High	2018-08-04	70	1	2018-11-03	161	1	na	na
Bocana	ISIN	B2Is	small	Acute	Low	2018-11-26	184	1	2019-02-16	266	1	na	na
Bocana	MCAV	B2Mc	small	na	Intermediate	na	9999	0	na	9999	0	na	na
Bocana	PPOR	B2Md	small	na	Low	na	340	0	na	340	0	na	na
Bocana	OANN	B2Oa	large	Acute	Intermediate	2018-08-21	87	1	na	9999	0	2018-12-13	201
Bocana	OFAV	B2Of	ExtraLarge	Subacute	Intermediate	2018-09-12	109	1	2019-01-05	224	1	na	na
Bocana	PAST	B2Pa	small	Acute	Low	2018-09-07	104	1	na	9999	0	2018-09-23	120
Bocana	PPOR	B2Pp	small	na	Low	na	9999	0	na	9999	0	na	na
Bocana	PSTR	B2Ps	small	UK	High	2018-07-23	58	1	2018-08-12	78	1	na	na
Bocana	SINT	B2Si	medium	na	Intermediate	na	9999	0	na	9999	0	na	na
Bocana	SRAD	B2Sr	small	na	Intermediate	na	112	0	na	112	0	na	na
Bocana	SSID	B2Ss	medium	Subacute	Intermediate	2018-09-16	113	1	na	9999	0	2019-02-24	274
Bocana	AAGA	B30Aa	small	na	Low	na	47	0	na	47	0	na	na
Bocana	ATEN	B30At	small	na	Low	na	112	0	na	112	0	na	na
Bocana	MCAV	B30Mc	small	na	Intermediate	na	9999	0	na	9999	0	na	na
Bocana	OFAV	B30Of	medium	na	Intermediate	na	9999	0	na	9999	0	na	na
Bocana	PSTR	B30Ps	small	Acute	High	2018-08-30	96	1	2018-10-05	132	1	na	na
Bocana	SSID	B30Ss	medium	na	Intermediate	na	47	0	na	47	0	na	na
Bocana	AAGA	B31Aa	small	na	Low	na	340	0	na	340	0	na	na
Bocana	OFAV	B31Of	large	na	Intermediate	na	9999	0	na	9999	0	na	na
Bocana	PSTR	B31Ps	small	na	High	na	340	0	na	340	0	na	na
Bocana	SSID	B31Ss	small	na	Intermediate	na	47	0	na	47	0	na	na
Bocana	AAGA	B32Aa	small	na	Low	na	47	0	na	47	0	na	na
Bocana	ATEN	B32At	medium	Chronic	Low	2018-09-18	115	1	na	9999	0	2018-11-14	172
Bocana	PSTR	B32Ps	small	Subacute	High	2018-11-07	165	1	2019-02-15	265	1	na	na
Bocana	SSID	B32Ss	small	na	Intermediate	na	186	0	na	186	0	na	na
Bocana	AAGA	B33Aa	small	na	Low	na	112	0	na	112	0	na	na
Bocana	ATEN	B33At	ExtraLarge	na	Low	na	9999	0	na	9999	0	na	na
Bocana	PSTR	B33Ps	small	Subacute	High	2018-07-27	62	1	2018-10-05	132	1	na	na
Bocana	SSID	B33Ss	medium	Subacute	Intermediate	2018-09-01	98	1	2018-11-30	188	1	na	na
Bocana	AAGA	B34Aa	small	na	Low	na	47	0	na	47	0	na	na
Bocana	ATEN	B34At	small	na	Low	na	173	0	na	173	0	na	na
Bocana	PSTR	B34Ps	small	na	High	na	119	0	na	119	0	na	na
Bocana	SSID	B34Ss	small	na	Intermediate	na	31	0	na	31	0	na	na
Bocana	AAGA	B35Aa	small	na	Low	na	47	0	na	47	0	na	na
Bocana	ATEN	B35At	small	na	Low	na	35	0	na	35	0	na	na
Bocana	PSTR	B35Ps	medium	Subacute	High	2018-11-05	163	1	2019-04-11	320	1	na	na
Bocana	SSID	B35Ss	small	Subacute	Intermediate	2018-08-31	97	1	na	9999	0	2018-11-27	185
Bocana	AAGA	B36Aa	small	na	Low	na	47	0	na	47	0	na	na
Bocana	ATEN	B36At	small	na	Low	na	173	0	na	173	0	na	na
Bocana	PSTR	B36Ps	small	Acute	High	2018-09-14	111	1	2018-09-26	123	1	na	na
Bocana	SSID	B36Ss	small	Subacute	Intermediate	2018-07-07	42	1	2018-11-19	177	1	na	na
Bocana	AAGA	B37Aa	small	na	Low	na	47	0	na	47	0	na	na
Bocana	ATEN	B37At	large	na	Low	na	173	0	na	173	0	na	na
Bocana	PSTR	B37Ps	medium	Subacute	High	2018-07-21	56	1	2018-09-22	119	1	na	na
Bocana	SRAD	B37Ss	small	na	Intermediate	na	9999	0	na	9999	0	na	na
Bocana	AAGA	B38Aa	small	na	Low	na	9999	0	na	9999	0	na	na
Bocana	PSTR	B38Ps	small	Acute	High	2018-08-15	81	1	2018-09-21	118	1	na	na
Bocana	SSID	B38Ss	small	na	Intermediate	na	173	0	na	173	0	na	na
Bocana	AAGA	B39Aa	small	na	Low	na	47	0	na	47	0	na	na
Bocana	SSID	B39Ss	small	na	Intermediate	na	112	0	na	112	0	na	na
Bocana	AAGA	B3Aa	medium	Acute	Low	2018-10-20	147	1	2019-04-21	330	1	na	na
Bocana	ALAM	B3Al	small	na	Low	na	9999	0	na	9999	0	na	na
Bocana	ATEN	B3At	small	Subacute	Low	2018-10-03	130	1	2019-02-08	258	1	na	na
Bocana	CNAT	B3Cn	ExtraLarge	Acute	High	2018-12-17	205	1	2019-02-25	275	1	na	na
Bocana	DSTO	B3Ds	small	Acute	High	2018-08-01	67	1	2018-08-15	81	1	na	na
Bocana	MCAV	B3Mc	medium	Subacute	Intermediate	2018-09-05	102	1	2018-10-21	148	1	na	na
Bocana	PPOR	B3Md	small	na	Low	na	9999	0	na	9999	0	na	na
Bocana	OFAV	B3Of	ExtraLarge	Subacute	Intermediate	2018-08-27	93	1	2019-09-13	475	1	na	na
Bocana	PAST	B3Pa	small	na	Low	na	9999	0	na	9999	0	na	na
Bocana	PPOR	B3Pp	small	na	Low	na	9999	0	na	9999	0	na	na
Bocana	PSTR	B3Ps	medium	Acute	High	2018-06-28	33	1	2018-08-17	83	1	na	na
Bocana	SSID	B3Ss	medium	Subacute	Intermediate	2018-08-16	82	1	na	9999	0	2018-12-04	192
Bocana	AAGA	B40Aa	small	na	Low	na	47	0	na	47	0	na	na
Bocana	SSID	B40Ss	small	na	Intermediate	na	236	0	na	236	0	na	na
Bocana	AAGA	B41Aa	small	na	Low	na	47	0	na	47	0	na	na
Bocana	PSTR	B41Ps	medium	Subacute	High	2018-09-05	102	1	2019-01-04	223	1	na	na
Bocana	SSID	B41Ss	small	Subacute	Intermediate	2018-09-29	126	1	2019-02-12	262	1	na	na
Bocana	AAGA	B42Aa	small	na	Low	na	47	0	na	47	0	na	na
Bocana	PSTR	B42Ps	large	Subacute	High	2018-12-20	208	1	2019-05-07	346	1	na	na
Bocana	SSID	B42Ss	small	na	Intermediate	na	340	0	na	340	0	na	na
Bocana	AAGA	B43Aa	small	na	Low	na	47	0	na	47	0	na	na
Bocana	PSTR	B43Ps	medium	Subacute	High	2019-01-20	239	1	2019-04-16	325	1	na	na
Bocana	SSID	B43Ss	small	Subacute	Intermediate	2019-01-11	230	1	2019-03-22	300	1	na	na
Bocana	AAGA	B44Aa	small	na	Low	na	47	0	na	47	0	na	na
Bocana	PSTR	B44Ps	small	Subacute	High	2019-03-05	283	1	2019-05-17	356	1	na	na
Bocana	SSID	B44Ss	small	na	Intermediate	na	173	0	na	173	0	na	na
Bocana	AAGA	B45Aa	medium	Acute	Low	2018-07-06	41	1	2018-10-14	141	1	na	na
Bocana	PSTR	B45Ps	small	Acute	High	2019-01-03	222	1	2019-02-05	255	1	na	na
Bocana	SSID	B45Ss	small	na	Intermediate	na	173	0	na	173	0	na	na
Bocana	AAGA	B46Aa	small	na	Low	na	47	0	na	47	0	na	na
Bocana	SSID	B46Ss	small	na	Intermediate	na	35	0	na	35	0	na	na
Bocana	AAGA	B47Aa	small	na	Low	na	47	0	na	47	0	na	na
Bocana	PSTR	B47Ps	medium	Subacute	High	2019-04-13	322	1	2019-09-16	478	1	na	na
Bocana	SSID	B47Ss	medium	na	Intermediate	na	173	0	na	173	0	na	na
Bocana	AAGA	B48Aa	small	na	Low	na	47	0	na	47	0	na	na
Bocana	PSTR	B48Ps	small	na	High	na	112	0	na	112	0	na	na
Bocana	SSID	B48Ss	small	Chronic	Intermediate	2018-09-25	122	1	2019-12-09	562	1	na	na
Bocana	AAGA	B49Aa	medium	na	Low	na	47	0	na	47	0	na	na
Bocana	PSTR	B49Ps	medium	Acute	High	2019-03-28	306	1	2019-05-18	357	1	na	na
Bocana	SSID	B49Ss	small	na	Intermediate	na	173	0	na	173	0	na	na
Bocana	AAGA	B4Aa	small	na	Low	na	9999	0	na	9999	0	na	na
Bocana	ATEN	B4At	large	na	Low	na	340	0	na	340	0	na	na
Bocana	CNAT	B4Cn	ExtraLarge	Acute	High	2018-12-23	211	1	2019-03-08	286	1	na	na
Bocana	DSTO	B4Ds	small	na	High	na	31	0	na	31	0	na	na
Bocana	OFAV	B4Of	ExtraLarge	Chronic	Intermediate	2018-07-20	55	1	na	9999	0	2018-11-27	185
Bocana	PSTR	B4Ps	small	Acute	High	2018-06-09	14	1	2018-07-18	53	1	na	na
Bocana	SINT	B4Si	small	na	Intermediate	na	9999	0	na	9999	0	na	na
Bocana	SSID	B4Ss	medium	Chronic	Intermediate	2018-11-12	170	1	na	9999	0	2020-05-02	707
Bocana	AAGA	B50Aa	small	na	Low	na	47	0	na	47	0	na	na
Bocana	PSTR	B50Ps	small	UK	High	2018-07-28	63	1	2018-09-12	109	1	na	na
Bocana	SRAD	B50Ss	small	na	Intermediate	na	173	0	na	173	0	na	na
Bocana	AAGA	B51Aa	small	na	Low	na	47	0	na	47	0	na	na
Bocana	PSTR	B51Ps	medium	Acute	High	2018-07-04	39	1	2018-08-23	89	1	na	na
Bocana	SSID	B51Ss	small	na	Intermediate	na	173	0	na	173	0	na	na
Bocana	AAGA	B52Aa	small	na	Low	na	47	0	na	47	0	na	na
Bocana	PSTR	B52Ps	large	UK	High	2018-06-29	34	1	2018-08-10	76	1	na	na
Bocana	SSID	B52Ss	small	na	Intermediate	na	173	0	na	173	0	na	na
Bocana	AAGA	B53Aa	small	na	Low	na	47	0	na	47	0	na	na
Bocana	PSTR	B53Ps	medium	UK	High	2018-07-21	56	1	2018-08-24	90	1	na	na
Bocana	SSID	B53Ss	small	Acute	Intermediate	2018-10-21	148	1	2019-01-08	227	1	na	na
Bocana	AAGA	B54Aa	small	na	Low	na	47	0	na	47	0	na	na
Bocana	PSTR	B54Ps	small	na	High	na	340	0	na	340	0	na	na
Bocana	SSID	B54Ss	medium	na	Intermediate	na	185	0	na	185	0	na	na
Bocana	AAGA	B55Aa	medium	na	Low	na	47	0	na	47	0	na	na
Bocana	AAGA	B56Aa	small	na	Low	na	47	0	na	47	0	na	na
Bocana	AAGA	B57Aa	small	na	Low	na	47	0	na	47	0	na	na
Bocana	AAGA	B58Aa	small	na	Low	na	47	0	na	47	0	na	na
Bocana	AAGA	B59Aa	small	na	Low	na	47	0	na	47	0	na	na
Bocana	AAGA	B5Aa	small	Acute	Low	2019-04-23	332	1	2019-05-22	361	1	na	na
Bocana	ATEN	B5At	small	na	Low	na	9999	0	na	9999	0	na	na
Bocana	CNAT	B5Cn	ExtraLarge	na	High	na	340	0	na	340	0	na	na
Bocana	DSTO	B5Ds	small	Acute	High	2018-06-18	23	1	2018-09-06	103	1	na	na
Bocana	OFAV	B5OfA	ExtraLarge	na	Intermediate	na	9999	0	na	9999	0	na	na
Bocana	OFAV	B5OfB	ExtraLarge	na	Intermediate	na	9999	0	na	9999	0	na	na
Bocana	PAST	B5Pa	small	na	Low	na	9999	0	na	9999	0	na	na
Bocana	PSTR	B5Ps	medium	Subacute	High	2018-08-07	73	1	2018-11-15	173	1	na	na
Bocana	SINT	B5Si	small	na	Intermediate	na	9999	0	na	9999	0	na	na
Bocana	SSID	B5Ss	medium	na	Intermediate	na	9999	0	na	9999	0	na	na
Bocana	AAGA	B60Aa	small	na	Low	na	47	0	na	47	0	na	na
Bocana	AAGA	B61Aa	small	na	Low	na	47	0	na	47	0	na	na
Bocana	AAGA	B62Aa	small	na	Low	na	47	0	na	47	0	na	na
Bocana	AAGA	B63Aa	small	na	Low	na	47	0	na	47	0	na	na
Bocana	AAGA	B64Aa	small	na	Low	na	47	0	na	47	0	na	na
Bocana	AAGA	B65Aa	medium	na	Low	na	47	0	na	47	0	na	na
Bocana	PSTR	B65Ps	medium	Acute	High	2018-06-23	28	1	2018-08-13	79	1	na	na
Bocana	AAGA	B66Aa	medium	na	Low	na	47	0	na	47	0	na	na
Bocana	AAGA	B67Aa	small	na	Low	na	47	0	na	47	0	na	na
Bocana	AAGA	B68Aa	medium	na	Low	na	47	0	na	47	0	na	na
Bocana	AAGA	B69Aa	small	na	Low	na	47	0	na	47	0	na	na
Bocana	AAGA	B6Aa	small	Subacute	Low	2019-03-31	309	1	2019-08-01	432	1	na	na
Bocana	ATEN	B6At	medium	na	Low	na	9999	0	na	9999	0	na	na
Bocana	CNAT	B6Cn	ExtraLarge	Subacute	High	2018-08-25	91	1	2018-11-27	185	1	na	na
Bocana	DSTO	B6Ds	small	Acute	High	2018-07-23	58	1	2018-08-14	80	1	na	na
Bocana	MCAV	B6Mc	medium	na	Intermediate	na	9999	0	na	9999	0	na	na
Bocana	OFAV	B6Of	ExtraLarge	Chronic	Intermediate	2018-12-24	212	1	2020-01-17	1626	1	na	na
Bocana	OFAV	B6OfB	ExtraLarge	na	Intermediate	na	340	0	na	340	0	na	na
Bocana	PAST	B6Pa	small	na	Low	na	9999	0	na	9999	0	na	na
Bocana	PSTR	B6Ps	small	na	High	na	9999	0	na	9999	0	na	na
Bocana	SINT	B6Si	small	na	Intermediate	na	140	0	na	140	0	na	na
Bocana	SSID	B6Ss	large	Subacute	Intermediate	2018-09-04	101	1	2019-03-20	298	1	na	na
Bocana	AAGA	B70Aa	small	Acute	Low	2018-07-06	41	1	2018-10-14	141	1	na	na
Bocana	AAGA	B71Aa	small	na	Low	na	47	0	na	47	0	na	na
Bocana	PSTR	B71Ps	medium	Subacute	High	2018-08-31	97	1	2019-04-03	312	1	na	na
Bocana	AAGA	B72Aa	small	Subacute	Low	2018-08-27	93	1	2018-10-15	142	1	na	na
Bocana	PSTR	B72Ps	medium	Subacute	High	2019-02-01	251	1	2019-07-07	407	1	na	na
Bocana	AAGA	B73Aa	small	na	Low	na	140	0	na	140	0	na	na
Bocana	PSTR	B73Ps	small	na	High	na	47	0	na	47	0	na	na
Bocana	AAGA	B74Aa	small	na	Low	na	119	0	na	119	0	na	na
Bocana	PSTR	B74Ps	medium	Acute	High	2018-07-04	39	1	2018-08-24	90	1	na	na
Bocana	AAGA	B75Aa	small	na	Low	na	112	0	na	112	0	na	na
Bocana	PSTR	B75Ps	small	na	High	na	186	0	na	186	0	na	na
Bocana	AAGA	B76Aa	small	Acute	Low	2018-08-31	97	1	2018-10-06	133	1	na	na
Bocana	CNAT	B76Ps	large	na	High	na	47	0	na	47	0	na	na
Bocana	AAGA	B77Aa	small	na	Low	na	112	0	na	112	0	na	na
Bocana	PSTR	B77Ps	small	UK	High	2018-09-01	98	1	2018-10-07	134	1	na	na
Bocana	AAGA	B78Aa	small	na	Low	na	119	0	na	119	0	na	na
Bocana	PSTR	B78Ps	small	na	High	na	173	0	na	173	0	na	na
Bocana	AAGA	B79Aa	small	na	Low	na	140	0	na	140	0	na	na
Bocana	PSTR	B79Ps	medium	Subacute	High	2018-12-19	207	1	2019-07-27	427	1	na	na
Bocana	AAGA	B7Aa	small	na	Low	na	9999	0	na	9999	0	na	na
Bocana	ATEN	B7At	small	na	Low	na	9999	0	na	9999	0	na	na
Bocana	MCAV	B7Mc	small	na	Intermediate	na	9999	0	na	9999	0	na	na
Bocana	OANN	B7Oa	small	Acute	Intermediate	2018-09-15	112	1	2019-01-03	222	1	na	na
Bocana	OFAV	B7Of	ExtraLarge	na	Intermediate	na	9999	0	na	9999	0	na	na
Bocana	PAST	B7Pa	small	na	Low	na	340	0	na	340	0	na	na
Bocana	PSTR	B7Ps	medium	Subacute	High	2018-10-29	156	1	2018-12-20	208	1	na	na
Bocana	SINT	B7Si	small	na	Intermediate	na	9999	0	na	9999	0	na	na
Bocana	SSID	B7Ss	small	na	Intermediate	na	173	0	na	173	0	na	na
Bocana	AAGA	B80Aa	small	na	Low	na	112	0	na	112	0	na	na
Bocana	PSTR	B80Ps	small	na	High	na	173	0	na	173	0	na	na
Bocana	AAGA	B81Aa	small	na	Low	na	140	0	na	140	0	na	na
Bocana	PSTR	B81Ps	small	na	High	na	186	0	na	186	0	na	na
Bocana	AAGA	B82Aa	small	na	Low	na	266	0	na	266	0	na	na
Bocana	PSTR	B82Ps	small	na	High	na	173	0	na	173	0	na	na
Bocana	AAGA	B83Aa	small	na	Low	na	266	0	na	266	0	na	na
Bocana	AAGA	B84Aa	small	na	Low	na	266	0	na	266	0	na	na
Bocana	AAGA	B85Aa	small	na	Low	na	340	0	na	340	0	na	na
Bocana	AAGA	B86Aa	small	na	Low	na	266	0	na	266	0	na	na
Bocana	AAGA	B87Aa	small	na	Low	na	340	0	na	340	0	na	na
Bocana	AAGA	B88Aa	small	na	Low	na	340	0	na	340	0	na	na
Bocana	AAGA	B89Aa	small	Subacute	Low	2018-10-07	134	1	2019-03-26	304	1	na	na
Bocana	AAGA	B8Aa	medium	Acute	Low	2019-04-25	334	1	2019-08-03	434	1	na	na
Bocana	ATEN	B8At	medium	na	Low	na	47	0	na	47	0	na	na
Bocana	CNAT	B8Cn	medium	na	High	na	47	0	na	47	0	na	na
Bocana	MCAV	B8Mc	medium	na	Intermediate	na	9999	0	na	9999	0	na	na
Bocana	OFAV	B8Of	ExtraLarge	na	Intermediate	na	9999	0	na	9999	0	na	na
Bocana	PAST	B8Pa	small	na	Low	na	47	0	na	47	0	na	na
Bocana	PSTR	B8Ps	medium	Acute	High	2018-08-08	74	1	2018-09-01	98	1	na	na
Bocana	SSID	B8Ss	small	na	Intermediate	na	340	0	na	340	0	na	na
Bocana	AAGA	B90Aa	small	Acute	Low	2018-09-09	106	1	2018-12-18	206	1	na	na
Bocana	AAGA	B91Aa	small	na	Low	na	186	0	na	186	0	na	na
Bocana	AAGA	B92Aa	small	na	Low	na	112	0	na	112	0	na	na
Bocana	AAGA	B93Aa	small	na	Low	na	9999	0	na	9999	0	na	na
Bocana	AAGA	B94Aa	small	na	Low	na	9999	0	na	9999	0	na	na
Bocana	AAGA	B95Aa	small	na	Low	na	9999	0	na	9999	0	na	na
Bocana	AAGA	B96Aa	small	na	Low	na	9999	0	na	9999	0	na	na
Bocana	AAGA	B97Aa	small	na	Low	na	9999	0	na	9999	0	na	na
Bocana	AAGA	B98Aa	small	na	Low	na	340	0	na	340	0	na	na
Bocana	AAGA	B99Aa	small	na	Low	na	340	0	na	340	0	na	na
Bocana	AAGA	B9Aa	small	na	Low	na	173	0	na	173	0	na	na
Bocana	ATEN	B9At	medium	Subacute	Low	2018-12-26	214	1	2019-10-22	514	1	na	na
Bocana	CNAT	B9Cn	ExtraLarge	Acute	High	2018-09-26	123	1	2018-12-10	198	1	na	na
Bocana	MCAV	B9Mc	medium	na	Intermediate	na	9999	0	na	9999	0	na	na
Bocana	PAST	B9Pa	small	na	Low	na	47	0	na	47	0	na	na
Bocana	PSTR	B9Ps	small	Acute	High	2018-10-03	130	1	na	9999	0	2018-10-12	139
Bocana	SSID	B9Ss	small	na	Intermediate	na	9999	0	na	9999	0	na	na
Bocana	OFAV	B9Of	ExtraLarge	na	Intermediate	na	9999	0	na	9999	0	na	na
Picudas	PSTR	P100Ps	small	na	High	na	154	0	na	154	0	na	na
Picudas	SSID	P100Ss	medium	Chronic	Intermediate	2018-12-12	200	1	2019-10-28	520	1	na	na
Picudas	PSTR	P101Ps	small	UK	High	2019-02-22	272	1	2019-03-01	279	1	na	na
Picudas	PSTR	P102Ps	medium	Acute	High	2018-09-14	111	1	2018-11-03	161	1	na	na
Picudas	SSID	P102Ss	medium	Chronic	Intermediate	2018-08-17	83	1	2019-08-01	432	1	na	na
Picudas	PSTR	P103Ps	ExtraLarge	Acute	High	2019-03-08	286	1	2020-01-17	725	1	na	na
Picudas	SSID	P103Ss	small	Chronic	Intermediate	2018-09-22	119	1	2018-11-20	178	1	na	na
Picudas	PSTR	P104Ps	medium	Subacute	High	2018-06-09	14	1	2018-11-13	171	1	na	na
Picudas	SSID	P104Ss	small	na	Intermediate	na	90	0	na	90	0	na	na
Picudas	PSTR	P105Ps	medium	Acute	High	2018-12-23	211	1	2019-02-11	261	1	na	na
Picudas	SSID	P105Ss	small	na	Intermediate	na	101	0	na	101	0	na	na
Picudas	PSTR	P106Ps	small	na	High	na	297	0	na	297	0	na	na
Picudas	SSID	P106Ss	medium	Acute	Intermediate	2018-10-09	136	1	2018-12-23	211	1	na	na
Picudas	PSTR	P107Ps	small	na	High	na	297	0	na	297	0	na	na
Picudas	SSID	P107Ss	small	Subacute	Intermediate	2018-08-11	77	1	2019-02-17	267	1	na	na
Picudas	PSTR	P108Ps	small	Acute	High	2019-01-07	226	1	2019-02-17	267	1	na	na
Picudas	SSID	P108Ss	small	Subacute	Intermediate	2018-08-07	73	1	2018-11-24	182	1	na	na
Picudas	PSTR	P109Ps	ExtraLarge	Subacute	High	2018-12-23	211	1	2019-04-11	320	1	na	na
Picudas	SSID	P109Ss	small	Subacute	Intermediate	2018-11-14	172	1	2018-12-10	198	1	na	na
Picudas	AAGA	P10Aa	small	na	Low	na	249	0	na	249	0	na	na
Picudas	ATEN	P10At	medium	Subacute	Low	2019-06-01	371	1	2020-01-17	768	1	na	na
Picudas	MCAV	P10Mc	small	Subacute	Intermediate	2018-10-23	150	1	2019-03-23	301	1	na	na
Picudas	OFAV	P10Of	small	na	Intermediate	na	297	0	na	297	0	na	na
Picudas	PAST	P10Pa	small	na	Low	na	9999	0	na	9999	0	na	na
Picudas	PPOR	P10Pp	small	na	Low	na	297	0	na	297	0	na	na
Picudas	PSTR	P10Ps	medium	Subacute	High	2019-01-12	231	1	2019-03-21	299	1	na	na
Picudas	SINT	P10Si	small	Subacute	Intermediate	2019-03-11	289	1	2019-09-04	466	1	na	na
Picudas	SSID	P10Ss	small	Subacute	Intermediate	2018-08-28	94	1	2019-03-28	306	1	na	na
Picudas	PSTR	P110Ps	medium	Acute	High	2019-01-05	224	1	2019-04-11	320	1	na	na
Picudas	SSID	P110Ss	small	Subacute	Intermediate	2018-09-05	102	1	2018-12-02	190	1	na	na
Picudas	PSTR	P111Ps	medium	Acute	High	2018-12-15	203	1	2019-02-04	254	1	na	na
Picudas	SSID	P111Ss	small	Acute	Intermediate	2018-08-18	84	1	2018-11-12	170	1	na	na
Picudas	PSTR	P112Ps	small	na	High	na	249	0	na	249	0	na	na
Picudas	SSID	P112Ss	small	na	Intermediate	na	96	0	na	96	0	na	na
Picudas	PSTR	P113Ps	small	Subacute	High	2019-01-06	225	1	2019-03-18	296	1	na	na
Picudas	SSID	P113Ss	small	na	Intermediate	na	186	0	na	186	0	na	na
Picudas	SSID	P114Ss	medium	Acute	Intermediate	2018-09-18	115	1	2018-12-02	190	1	na	na
Picudas	PSTR	P115Ps	small	Acute	High	2019-03-05	283	1	2019-04-13	322	1	na	na
Picudas	SSID	P115Ss	medium	Chronic	Intermediate	2018-09-02	99	1	2019-03-28	306	1	na	na
Picudas	PSTR	P116Ps	medium	Acute	High	2018-10-15	142	1	2018-11-27	185	1	na	na
Picudas	SSID	P116Ss	small	Acute	Intermediate	2018-11-16	174	1	2019-01-19	238	1	na	na
Picudas	PSTR	P117Ps	small	na	High	na	186	0	na	186	0	na	na
Picudas	SSID	P117Ss	small	na	Intermediate	na	101	0	na	101	0	na	na
Picudas	PSTR	P118Ps	small	UK	High	2018-10-01	128	1	2018-10-13	140	1	na	na
Picudas	SSID	P118Ss	medium	Chronic	Intermediate	2018-09-03	100	1	2019-08-18	449	1	na	na
Picudas	PSTR	P119Ps	small	Chronic	High	2018-10-12	139	1	2019-02-07	257	1	na	na
Picudas	SSID	P119Ss	medium	Subacute	Intermediate	2018-10-08	135	1	2019-02-06	256	1	na	na
Picudas	AAGA	P11Aa	small	na	Low	na	143	0	na	143	0	na	na
Picudas	ATEN	P11At	medium	na	Low	na	249	0	na	249	0	na	na
Picudas	MCAV	P11Mc	small	Acute	Intermediate	2018-11-05	163	1	2019-04-29	338	1	na	na
Picudas	PAST	P11Pa	small	na	Low	na	91	0	na	91	0	na	na
Picudas	PPOR	P11Pp	small	na	Low	na	297	0	na	297	0	na	na
Picudas	PSTR	P11Ps	medium	Acute	High	2018-10-13	140	1	2018-12-02	190	1	na	na
Picudas	SSID	P11Ss	medium	Chronic	Intermediate	2018-10-11	138	1	2019-04-29	338	1	na	na
Picudas	PSTR	P120Ps	small	na	High	na	249	0	na	249	0	na	na
Picudas	SSID	P120Ss	small	Acute	Intermediate	2018-11-05	163	1	2019-01-30	249	1	na	na
Picudas	PSTR	P121Ps	small	UK	High	2019-01-06	225	1	2019-01-29	248	1	na	na
Picudas	SSID	P121Ss	medium	Chronic	Intermediate	2018-09-03	100	1	2019-08-18	449	1	na	na
Picudas	PSTR	P122Ps	small	na	High	na	297	0	na	297	0	na	na
Picudas	SSID	P122Ss	small	Chronic	Intermediate	2018-11-16	174	1	2019-07-23	423	1	na	na
Picudas	PSTR	P123Ps	small	na	High	na	395	0	na	395	0	na	na
Picudas	SSID	P123Ss	small	Chronic	Intermediate	2018-08-27	93	1	2019-02-08	258	1	na	na
Picudas	PSTR	P124Ps	small	Acute	High	2019-01-27	246	1	2019-03-07	285	1	na	na
Picudas	SSID	P124Ss	small	Acute	Intermediate	2018-08-22	88	1	2018-10-02	129	1	na	na
Picudas	PSTR	P125Ps	medium	Subacute	High	2018-11-12	170	1	2019-04-18	327	1	na	na
Picudas	SSID	P125Ss	small	Subacute	Intermediate	2018-09-02	99	1	2018-10-24	151	1	na	na
Picudas	PSTR	P126Ps	medium	Acute	High	2018-08-27	93	1	2018-10-17	144	1	na	na
Picudas	SSID	P126Ss	small	na	Intermediate	na	101	0	na	101	0	na	na
Picudas	PSTR	P127Ps	small	UK	High	2018-12-05	193	1	2019-01-23	242	1	na	na
Picudas	SSID	P127Ss	small	na	Intermediate	na	186	0	na	186	0	na	na
Picudas	PSTR	P128Ps	small	Acute	High	2018-10-26	153	1	2018-12-04	192	1	na	na
Picudas	SSID	P128Ss	small	Subacute	Intermediate	2018-08-27	93	1	2018-12-02	190	1	na	na
Picudas	PSTR	P129Ps	small	Acute	High	2018-08-13	79	1	2018-09-22	119	1	na	na
Picudas	SSID	P129Ss	small	na	Intermediate	na	101	0	na	101	0	na	na
Picudas	AAGA	P12Aa	small	na	Low	na	249	0	na	249	0	na	na
Picudas	ATEN	P12At	large	Chronic	Low	2019-01-22	241	1	2020-01-17	634	1	na	na
Picudas	PAST	P12Pa	small	na	Low	na	297	0	na	297	0	na	na
Picudas	PPOR	P12Pp	small	na	Low	na	297	0	na	297	0	na	na
Picudas	PSTR	P12Ps	medium	Subacute	High	2018-11-19	177	1	2019-05-26	365	1	na	na
Picudas	SSID	P12Ss	small	Acute	Intermediate	2018-08-28	94	1	2018-10-26	153	1	na	na
Picudas	PSTR	P130Ps	medium	UK	High	2018-08-08	74	1	2018-08-18	84	1	na	na
Picudas	SSID	P130Ss	small	Subacute	Intermediate	2018-08-17	83	1	2019-01-19	238	1	na	na
Picudas	PSTR	P131Ps	medium	Subacute	High	2019-03-09	287	1	2019-08-13	444	1	na	na
Picudas	SSID	P131Ss	small	Chronic	Intermediate	2018-08-19	85	1	2019-01-29	248	1	na	na
Picudas	PSTR	P132Ps	small	Acute	High	2019-02-07	257	1	2019-03-18	296	1	na	na
Picudas	SSID	P132Ss	medium	Acute	Intermediate	2018-10-24	151	1	2019-01-06	225	1	na	na
Picudas	PSTR	P133Ps	small	na	High	na	297	0	na	297	0	na	na
Picudas	SSID	P133Ss	small	na	Intermediate	na	173	0	na	173	0	na	na
Picudas	PSTR	P134Ps	large	na	High	na	297	0	na	297	0	na	na
Picudas	SSID	P134Ss	medium	Acute	Intermediate	2018-08-25	91	1	2018-11-07	165	1	na	na
Picudas	PSTR	P135Ps	small	na	High	na	297	0	na	297	0	na	na
Picudas	SSID	P135Ss	small	Chronic	Intermediate	2018-08-24	90	1	2019-06-23	393	1	na	na
Picudas	PSTR	P136Ps	medium	na	High	na	9999	0	na	9999	0	na	na
Picudas	SSID	P136Ss	small	Acute	Intermediate	2018-09-03	100	1	2018-11-28	186	1	na	na
Picudas	SSID	P137Ss	small	Subacute	Intermediate	2018-08-25	91	1	2019-01-25	244	1	na	na
Picudas	SSID	P138Ss	small	Chronic	Intermediate	2018-08-30	96	1	2020-01-17	897	1	na	na
Picudas	SINT	P139Ss	small	na	Intermediate	na	395	0	na	395	0	na	na
Picudas	AAGA	P13Aa	small	na	Low	na	101	0	na	101	0	na	na
Picudas	ATEN	P13At	medium	na	Low	na	297	0	na	297	0	na	na
Picudas	MCAV	P13Mc	large	Acute	Intermediate	2018-08-14	80	1	2018-12-24	212	1	na	na
Picudas	OFAV	P13Of	medium	na	Intermediate	na	297	0	na	297	0	na	na
Picudas	PAST	P13Pa	small	na	Low	na	297	0	na	297	0	na	na
Picudas	PPOR	P13Pp	medium	Subacute	Low	2019-03-07	285	1	2020-01-17	662	1	na	na
Picudas	PSTR	P13Ps	medium	Acute	High	2018-12-25	213	1	2019-02-13	263	1	na	na
Picudas	SSID	P13Ss	small	Chronic	Intermediate	2018-09-20	117	1	2019-09-12	474	1	na	na
Picudas	SINT	P140Ss	small	na	Intermediate	na	395	0	na	395	0	na	na
Picudas	SSID	P141Ss	medium	Acute	Intermediate	2018-09-24	121	1	2018-12-13	201	1	na	na
Picudas	SSID	P142Ss	small	na	Intermediate	na	126	0	na	126	0	na	na
Picudas	SSID	P143Ss	medium	Chronic	Intermediate	2018-10-10	137	1	2019-08-26	457	1	na	na
Picudas	SSID	P144Ss	small	Chronic	Intermediate	2018-10-07	134	1	2019-05-24	363	1	na	na
Picudas	SSID	P145Ss	small	na	Intermediate	na	154	0	na	154	0	na	na
Picudas	SSID	P146Ss	medium	Acute	Intermediate	2018-08-22	88	1	2018-11-04	162	1	na	na
Picudas	SSID	P147Ss	small	na	Intermediate	na	297	0	na	297	0	na	na
Picudas	SSID	P148Ss	small	Chronic	Intermediate	2018-11-29	187	1	2019-08-05	436	1	na	na
Picudas	SSID	P149Ss	small	na	Intermediate	na	186	0	na	186	0	na	na
Picudas	AAGA	P14Aa	small	na	Low	na	101	0	na	101	0	na	na
Picudas	ATEN	P14At	small	na	Low	na	249	0	na	249	0	na	na
Picudas	MCAV	P14Mc	small	na	Intermediate	na	126	0	na	126	0	na	na
Picudas	PSTR	P14Ps	large	Acute	High	2019-01-14	233	1	2020-01-17	667	1	na	na
Picudas	SSID	P14Ss	small	Acute	Intermediate	2018-08-12	78	1	2018-11-06	164	1	na	na
Picudas	SBOU	P150Ss	small	na	Intermediate	na	186	0	na	186	0	na	na
Picudas	SSID	P151Ss	small	Chronic	Intermediate	2018-11-04	162	1	2019-07-11	411	1	na	na
Picudas	SSID	P152Ss	small	Acute	Intermediate	2018-07-28	63	1	2018-12-03	191	1	na	na
Picudas	SSID	P153Ss	small	Acute	Intermediate	2019-01-18	237	1	2019-04-14	323	1	na	na
Picudas	SSID	P154Ss	medium	Chronic	Intermediate	2018-08-17	83	1	2019-08-01	432	1	na	na
Picudas	SSID	P155Ss	small	Chronic	Intermediate	2019-03-06	284	1	2019-11-10	533	1	na	na
Picudas	SSID	P156Ss	small	na	Intermediate	na	9999	0	na	9999	0	na	na
Picudas	SSID	P157Ss	small	na	Intermediate	na	297	0	na	297	0	na	na
Picudas	SSID	P158Ss	small	na	Intermediate	na	297	0	na	297	0	na	na
Picudas	SSID	P159Ss	small	Subacute	Intermediate	2018-10-17	144	1	2019-04-14	323	1	na	na
Picudas	AAGA	P15Aa	small	na	Low	na	101	0	na	101	0	na	na
Picudas	ATEN	P15At	small	na	Low	na	249	0	na	249	0	na	na
Picudas	MCAV	P15Mc	small	na	Intermediate	na	91	0	na	91	0	na	na
Picudas	PAST	P15Pa	small	na	Low	na	9999	0	na	9999	0	na	na
Picudas	PSTR	P15Ps	medium	UK	High	2018-12-03	191	1	2019-01-13	232	1	na	na
Picudas	SSID	P15Ss	small	na	Intermediate	na	91	0	na	91	0	na	na
Picudas	SSID	P160Ss	small	Acute	Intermediate	2019-02-26	276	1	2019-05-24	363	1	na	na
Picudas	SSID	P161Ss	small	na	Intermediate	na	297	0	na	297	0	na	na
Picudas	SSID	P162Ss	small	Chronic	Intermediate	2018-12-31	219	1	2019-09-06	468	1	na	na
Picudas	SSID	P163Ss	small	na	Intermediate	na	297	0	na	297	0	na	na
Picudas	SSID	P164Ss	medium	Subacute	Intermediate	2019-02-17	267	1	2019-06-17	387	1	na	na
Picudas	SSID	P165Ss	small	na	Intermediate	na	297	0	na	297	0	na	na
Picudas	SSID	P166Ss	small	na	Intermediate	na	297	0	na	297	0	na	na
Picudas	SSID	P167Ss	small	na	Intermediate	na	297	0	na	297	0	na	na
Picudas	SSID	P168Ss	small	na	Intermediate	na	297	0	na	297	0	na	na
Picudas	SSID	P169Ss	small	na	Intermediate	na	395	0	na	395	0	na	na
Picudas	AAGA	P16Aa	small	na	Low	na	101	0	na	101	0	na	na
Picudas	ATEN	P16At	large	Acute	Low	2018-10-18	145	1	2020-01-17	886	1	na	na
Picudas	MCAV	P16Mc	small	Subacute	Intermediate	2018-10-17	144	1	2019-01-20	239	1	na	na
Picudas	PAST	P16Pa	small	na	Low	na	9999	0	na	9999	0	na	na
Picudas	PSTR	P16Ps	small	na	High	na	101	0	na	101	0	na	na
Picudas	SSID	P16Ss	small	Acute	Intermediate	2018-07-28	63	1	2018-10-23	150	1	na	na
Picudas	SSID	P170Ss	small	na	Intermediate	na	297	0	na	297	0	na	na
Picudas	AAGA	P17Aa	small	na	Low	na	154	0	na	154	0	na	na
Picudas	MCAV	P17Mc	small	Acute	Intermediate	2018-08-10	76	1	2018-09-02	99	1	na	na
Picudas	OFAV	P17Of	small	Acute	Intermediate	2019-02-25	275	1	2020-01-17	956	1	na	na
Picudas	PAST	P17Pa	small	na	Low	na	297	0	na	297	0	na	na
Picudas	PSTR	P17Ps	small	Acute	High	2018-10-23	150	1	2018-12-23	211	1	na	na
Picudas	SSID	P17Ss	medium	Acute	Intermediate	2018-08-16	82	1	2018-10-29	156	1	na	na
Picudas	AAGA	P18Aa	medium	Subacute	Low	2018-09-11	108	1	na	9999	0	2019-01-25	244
Picudas	MCAV	P18Mc	medium	Acute	Intermediate	2018-08-21	87	1	2018-09-30	127	1	na	na
Picudas	OFAV	P18Of	large	Subacute	Intermediate	2019-01-22	241	1	2019-04-10	319	1	na	na
Picudas	PAST	P18Pa	small	na	Low	na	101	0	na	101	0	na	na
Picudas	PSTR	P18Ps	medium	na	High	na	395	0	na	395	0	na	na
Picudas	SSID	P18Ss	medium	na	Intermediate	na	101	0	na	101	0	na	na
Picudas	AAGA	P19Aa	small	na	Low	na	126	0	na	126	0	na	na
Picudas	MCAV	P19Mc	small	Acute	Intermediate	2018-08-30	96	1	2018-10-02	129	1	na	na
Picudas	OFAV	P19Of	medium	na	Intermediate	na	297	0	na	297	0	na	na
Picudas	PAST	P19Pa	small	na	Low	na	101	0	na	101	0	na	na
Picudas	PSTR	P19Ps	small	Acute	High	2018-10-26	153	1	2018-12-04	192	1	na	na
Picudas	SSID	P19Ss	small	na	Intermediate	na	101	0	na	101	0	na	na
Picudas	AAGA	P1Aa	small	na	Low	na	173	0	na	173	0	na	na
Picudas	ATEN	P1At	medium	Chronic	Low	2018-08-20	86	1	2019-03-28	306	1	na	na
Picudas	CNAT	P1Cn	ExtraLarge	Acute	High	2018-08-21	87	1	2019-02-05	255	1	na	na
Picudas	DLAB	P1Dl	small	na	High	na	297	0	na	297	0	na	na
Picudas	IRIG	P1Ir	small	na	Low	na	9999	0	na	9999	0	na	na
Picudas	ISIN	P1Is	small	na	Low	na	9999	0	na	9999	0	na	na
Picudas	MCAV	P1Mc	medium	Chronic	Intermediate	2018-08-21	87	1	2019-12-07	560	1	na	na
Picudas	MJAC	P1Mm	small	Subacute	High	2018-07-02	37	1	2018-09-06	103	1	na	na
Picudas	OANN	P1Oa	large	Subacute	Intermediate	2018-09-21	118	1	2019-03-22	300	1	na	na
Picudas	OFAV	P1Of	ExtraLarge	Subacute	Intermediate	2019-01-07	226	1	2020-01-17	684	1	na	na
Picudas	PAST	P1Pa	small	na	Low	na	9999	0	na	9999	0	na	na
Picudas	PCLI	P1Pc	medium	na	High	na	9999	0	na	9999	0	na	na
Picudas	PPOR	P1Pp	small	na	Low	na	91	0	na	91	0	na	na
Picudas	PSTR	P1Ps	medium	Subacute	High	2018-07-30	65	1	2019-08-13	444	1	na	na
Picudas	SINT	P1Si	small	na	Intermediate	na	297	0	na	297	0	na	na
Picudas	SRAD	P1Sr	small	na	Intermediate	na	297	0	na	297	0	na	na
Picudas	SSID	P1Ss	small	Chronic	Intermediate	2018-08-28	94	1	2020-01-17	1128	1	na	na
Picudas	AAGA	P20Aa	small	na	Low	na	297	0	na	297	0	na	na
Picudas	MCAV	P20Mc	small	Subacute	Intermediate	2018-09-01	98	1	2018-12-27	215	1	na	na
Picudas	OFAV	P20Of	ExtraLarge	Acute	Intermediate	2019-01-19	238	1	2019-09-05	467	1	na	na
Picudas	PAST	P20Pa	small	na	Low	na	9999	0	na	9999	0	na	na
Picudas	PSTR	P20Ps	small	na	High	na	91	0	na	91	0	na	na
Picudas	SSID	P20Ss	small	na	Intermediate	na	101	0	na	101	0	na	na
Picudas	AAGA	P21Aa	medium	na	Low	na	143	0	na	143	0	na	na
Picudas	MCAV	P21Mc	small	Acute	Intermediate	2018-11-04	162	1	2018-11-13	171	1	na	na
Picudas	OFAV	P21Of	ExtraLarge	Subacute	Intermediate	2018-09-10	107	1	2019-08-08	439	1	na	na
Picudas	PAST	P21Pa	small	na	Low	na	9999	0	na	9999	0	na	na
Picudas	PSTR	P21Ps	medium	Acute	High	2018-08-11	77	1	2018-09-03	100	1	na	na
Picudas	SSID	P21Ss	small	na	Intermediate	na	101	0	na	101	0	na	na
Picudas	AAGA	P22Aa	small	Subacute	Low	2018-10-08	135	1	2019-11-21	544	1	na	na
Picudas	MCAV	P22Mc	small	na	Intermediate	na	186	0	na	186	0	na	na
Picudas	PAST	P22Pa	small	na	Low	na	9999	0	na	9999	0	na	na
Picudas	PSTR	P22Ps	small	Acute	High	2018-08-17	83	1	2018-09-26	123	1	na	na
Picudas	AAGA	P23Aa	small	Subacute	Low	2018-09-27	124	1	2018-12-01	189	1	na	na
Picudas	MCAV	P23Mc	small	Subacute	Intermediate	2018-09-24	121	1	2019-02-12	262	1	na	na
Picudas	PAST	P23Pa	small	na	Low	na	297	0	na	297	0	na	na
Picudas	PSTR	P23Ps	small	Chronic	High	2018-08-18	84	1	2018-12-15	203	1	na	na
Picudas	SSID	P23Ss	small	Acute	Intermediate	2018-09-25	122	1	2018-12-20	208	1	na	na
Picudas	AAGA	P24Aa	small	na	Low	na	9999	0	na	9999	0	na	na
Picudas	MCAV	P24Mc	small	Acute	Intermediate	2018-10-10	137	1	2018-10-30	157	1	na	na
Picudas	PAST	P24Pa	small	na	Low	na	9999	0	na	9999	0	na	na
Picudas	PSTR	P24Ps	small	na	High	na	297	0	na	297	0	na	na
Picudas	SSID	P24Ss	small	Acute	Intermediate	2018-09-22	119	1	2019-01-19	238	1	na	na
Picudas	AAGA	P25Aa	small	na	Low	na	249	0	na	249	0	na	na
Picudas	MCAV	P25Mc	small	na	Intermediate	na	186	0	na	186	0	na	na
Picudas	PAST	P25Pa	small	na	Low	na	154	0	na	154	0	na	na
Picudas	PSTR	P25Ps	small	UK	High	2018-08-10	76	1	2018-08-18	84	1	na	na
Picudas	SSID	P25Ss	small	Acute	Intermediate	2019-03-07	285	1	2019-06-01	371	1	na	na
Picudas	AAGA	P26Aa	small	na	Low	na	249	0	na	249	0	na	na
Picudas	MCAV	P26Mc	medium	Acute	Intermediate	2018-11-11	169	1	2019-03-23	301	1	na	na
Picudas	PAST	P26Pa	small	na	Low	na	186	0	na	186	0	na	na
Picudas	PSTR	P26Ps	small	Subacute	High	2018-08-31	97	1	2018-09-29	126	1	na	na
Picudas	SSID	P26Ss	small	na	Intermediate	na	143	0	na	143	0	na	na
Picudas	AAGA	P27Aa	small	Subacute	Low	2018-11-18	176	1	2019-05-17	356	1	na	na
Picudas	MCAV	P27Mc	small	na	Intermediate	na	297	0	na	297	0	na	na
Picudas	PAST	P27Pa	medium	Subacute	Low	2018-07-09	44	1	na	9999	0	2018-10-15	142
Picudas	PSTR	P27Ps	small	UK	High	2018-12-28	216	1	2019-01-22	241	1	na	na
Picudas	SSID	P27Ss	small	na	Intermediate	na	186	0	na	186	0	na	na
Picudas	AAGA	P28Aa	small	na	Low	na	249	0	na	249	0	na	na
Picudas	MCAV	P28Mc	large	na	Intermediate	na	297	0	na	297	0	na	na
Picudas	PAST	P28Pa	small	Subacute	Low	2018-08-29	95	1	na	9999	0	2018-09-23	120
Picudas	PSTR	P28Ps	medium	Subacute	High	2018-11-12	170	1	2019-05-02	341	1	na	na
Picudas	SSID	P28Ss	small	Subacute	Intermediate	2018-12-22	210	1	2019-05-07	346	1	na	na
Picudas	AAGA	P29Aa	medium	Subacute	Low	2019-01-07	226	1	2019-03-08	286	1	na	na
Picudas	MCAV	P29Mc	medium	Subacute	Intermediate	2019-01-20	239	1	2019-03-28	306	1	na	na
Picudas	PAST	P29Pa	small	na	Low	na	154	0	na	154	0	na	na
Picudas	PSTR	P29Ps	small	Acute	High	2018-09-11	108	1	2018-10-03	130	1	na	na
Picudas	SSID	P29Ss	medium	Acute	Intermediate	2018-08-29	95	1	2018-11-06	164	1	na	na
Picudas	AAGA	P2Aa	small	na	Low	na	90	0	na	90	0	na	na
Picudas	ATEN	P2At	small	Chronic	Low	2018-11-09	167	1	2019-09-16	478	1	na	na
Picudas	CNAT	P2Cn	large	Acute	High	2018-08-26	92	1	2019-02-03	253	1	na	na
Picudas	ISIN	P2Is	small	na	Low	na	9999	0	na	9999	0	na	na
Picudas	MCAV	P2Mc	medium	Acute	Intermediate	2019-01-10	229	1	2019-03-30	308	1	na	na
Picudas	OANN	P2Oa	large	na	Intermediate	na	9999	0	na	9999	0	na	na
Picudas	OFAV	P2Of	ExtraLarge	na	Intermediate	na	9999	0	na	9999	0	na	na
Picudas	PAST	P2Pa	small	na	Low	na	297	0	na	297	0	na	na
Picudas	PCLI	P2Pc	small	Subacute	High	2018-09-18	115	1	2018-12-10	198	1	na	na
Picudas	PPOR	P2Pp	small	na	Low	na	91	0	na	91	0	na	na
Picudas	PSTR	P2Ps	medium	Acute	High	2018-10-03	130	1	2018-11-27	185	1	na	na
Picudas	SINT	P2Si	small	Subacute	Intermediate	2018-09-20	117	1	2019-02-21	271	1	na	na
Picudas	SSID	P2Ss	medium	Subacute	Intermediate	2018-08-15	81	1	2019-01-03	222	1	na	na
Picudas	AAGA	P30Aa	small	na	Low	na	297	0	na	297	0	na	na
Picudas	PAST	P30Pa	medium	na	Low	na	297	0	na	297	0	na	na
Picudas	PSTR	P30Ps	small	Acute	High	2018-08-09	75	1	2018-09-12	109	1	na	na
Picudas	SSID	P30Ss	small	Subacute	Intermediate	2018-09-23	120	1	2019-01-05	224	1	na	na
Picudas	AAGA	P31Aa	small	na	Low	na	297	0	na	297	0	na	na
Picudas	PAST	P31Pa	small	na	Low	na	9999	0	na	9999	0	na	na
Picudas	PSTR	P31Ps	medium	Chronic	High	2018-10-23	150	1	2019-08-31	462	1	na	na
Picudas	SSID	P31Ss	small	Chronic	Intermediate	2018-07-28	63	1	2019-04-03	312	1	na	na
Picudas	AAGA	P32Aa	small	Chronic	Low	2019-02-26	276	1	2019-09-14	476	1	na	na
Picudas	PAST	P32Pa	medium	na	Low	na	9999	0	na	9999	0	na	na
Picudas	PSTR	P32Ps	medium	na	High	na	395	0	na	395	0	na	na
Picudas	SSID	P32Ss	small	na	Intermediate	na	173	0	na	173	0	na	na
Picudas	AAGA	P33Aa	small	na	Low	na	9999	0	na	9999	0	na	na
Picudas	PAST	P33Pa	small	na	Low	na	9999	0	na	9999	0	na	na
Picudas	PSTR	P33Ps	small	Chronic	High	2018-12-25	213	1	2019-04-08	317	1	na	na
Picudas	SSID	P33Ss	small	Chronic	Intermediate	2018-09-12	109	1	2018-12-31	219	1	na	na
Picudas	AAGA	P34Aa	small	na	Low	na	9999	0	na	9999	0	na	na
Picudas	PAST	P34Pa	small	Chronic	Low	2018-09-06	103	1	2020-01-17	1248	1	na	na
Picudas	PSTR	P34Ps	large	Subacute	High	2018-08-24	90	1	2019-02-01	251	1	na	na
Picudas	SSID	P34Ss	small	na	Intermediate	na	186	0	na	186	0	na	na
Picudas	AAGA	P35Aa	small	na	Low	na	297	0	na	297	0	na	na
Picudas	PAST	P35Pa	small	Subacute	Low	2018-11-24	182	1	2020-01-17	845	1	na	na
Picudas	PSTR	P35Ps	medium	Acute	High	2018-08-09	75	1	2018-09-04	101	1	na	na
Picudas	SSID	P35Ss	small	Subacute	Intermediate	2018-08-31	97	1	2018-12-01	189	1	na	na
Picudas	AAGA	P36Aa	medium	na	Low	na	297	0	na	297	0	na	na
Picudas	PAST	P36Pa	small	na	Low	na	9999	0	na	9999	0	na	na
Picudas	PSTR	P36Ps	small	na	High	na	395	0	na	395	0	na	na
Picudas	SSID	P36Ss	small	na	Intermediate	na	143	0	na	143	0	na	na
Picudas	AAGA	P37Aa	small	na	Low	na	297	0	na	297	0	na	na
Picudas	PAST	P37Pa	small	na	Low	na	297	0	na	297	0	na	na
Picudas	PSTR	P37Ps	small	Subacute	High	2018-09-16	113	1	2018-12-04	192	1	na	na
Picudas	SSID	P37Ss	medium	na	Intermediate	na	297	0	na	297	0	na	na
Picudas	AAGA	P38Aa	small	na	Low	na	297	0	na	297	0	na	na
Picudas	PAST	P38Pa	small	na	Low	na	297	0	na	297	0	na	na
Picudas	PSTR	P38Ps	medium	na	High	na	186	0	na	186	0	na	na
Picudas	SSID	P38Ss	small	na	Intermediate	na	173	0	na	173	0	na	na
Picudas	AAGA	P39Aa	small	na	Low	na	297	0	na	297	0	na	na
Picudas	PAST	P39Pa	small	na	Low	na	297	0	na	297	0	na	na
Picudas	PSTR	P39Ps	medium	Subacute	High	2018-11-12	170	1	2019-04-07	316	1	na	na
Picudas	SSID	P39Ss	small	Acute	Intermediate	2018-10-17	144	1	2019-01-12	231	1	na	na
Picudas	AAGA	P3Aa	small	na	Low	na	143	0	na	143	0	na	na
Picudas	ATEN	P3At	small	na	Low	na	9999	0	na	9999	0	na	na
Picudas	CNAT	P3Cn	medium	Subacute	High	2018-07-29	64	1	2018-10-20	147	1	na	na
Picudas	ISIN	P3Is	small	na	Low	na	9999	0	na	9999	0	na	na
Picudas	MCAV	P3Mc	medium	Subacute	Intermediate	2018-12-02	190	1	2019-06-12	382	1	na	na
Picudas	OANN	P3Oa	medium	Acute	Intermediate	2018-10-02	129	1	2018-12-09	197	1	na	na
Picudas	OFAV	P3Of	ExtraLarge	Subacute	Intermediate	2018-10-10	137	1	2019-10-19	511	1	na	na
Picudas	PAST	P3Pa	small	na	Low	na	297	0	na	297	0	na	na
Picudas	PPOR	P3Pp	small	na	Low	na	101	0	na	101	0	na	na
Picudas	PSTR	P3Ps	medium	Acute	High	2018-09-26	123	1	2018-11-16	174	1	na	na
Picudas	SINT	P3Si	small	na	Intermediate	na	154	0	na	154	0	na	na
Picudas	SSID	P3Ss	small	Acute	Intermediate	2018-08-26	92	1	2018-11-01	159	1	na	na
Picudas	AAGA	P40Aa	small	na	Low	na	297	0	na	297	0	na	na
Picudas	PAST	P40Pa	small	na	Low	na	9999	0	na	9999	0	na	na
Picudas	PSTR	P40Ps	small	Chronic	High	2019-02-25	275	1	2019-07-08	408	1	na	na
Picudas	SSID	P40Ss	small	Acute	Intermediate	2018-08-17	83	1	2018-10-18	145	1	na	na
Picudas	AAGA	P41Aa	small	na	Low	na	9999	0	na	9999	0	na	na
Picudas	PAST	P41Pa	small	na	Low	na	297	0	na	297	0	na	na
Picudas	PSTR	P41Ps	medium	Subacute	High	2018-10-22	149	1	2019-05-19	358	1	na	na
Picudas	SSID	P41Ss	small	Acute	Intermediate	2018-09-20	117	1	2018-12-16	204	1	na	na
Picudas	AAGA	P42Aa	small	na	Low	na	9999	0	na	9999	0	na	na
Picudas	PAST	P42Pa	small	na	Low	na	297	0	na	297	0	na	na
Picudas	PSTR	P42Ps	medium	Subacute	High	2019-01-23	242	1	2019-03-24	302	1	na	na
Picudas	SSID	P42Ss	medium	Chronic	Intermediate	2018-11-24	182	1	2019-10-08	500	1	na	na
Picudas	AAGA	P43Aa	small	na	Low	na	9999	0	na	9999	0	na	na
Picudas	PAST	P43Pa	small	na	Low	na	297	0	na	297	0	na	na
Picudas	PSTR	P43Ps	small	UK	High	2018-12-28	216	1	2019-01-26	245	1	na	na
Picudas	SSID	P43Ss	large	Subacute	Intermediate	2018-09-09	106	1	2019-02-14	264	1	na	na
Picudas	AAGA	P44Aa	medium	na	Low	na	9999	0	na	9999	0	na	na
Picudas	PAST	P44Pa	small	na	Low	na	9999	0	na	9999	0	na	na
Picudas	PSTR	P44Ps	medium	Subacute	High	2018-08-09	75	1	2019-01-13	232	1	na	na
Picudas	SSID	P44Ss	medium	na	Intermediate	na	395	0	na	395	0	na	na
Picudas	AAGA	P45Aa	small	na	Low	na	9999	0	na	9999	0	na	na
Picudas	PAST	P45Pa	small	na	Low	na	297	0	na	297	0	na	na
Picudas	PSTR	P45Ps	small	Subacute	High	2018-08-19	85	1	2018-10-30	157	1	na	na
Picudas	SSID	P45Ss	small	na	Intermediate	na	101	0	na	101	0	na	na
Picudas	AAGA	P46Aa	small	na	Low	na	9999	0	na	9999	0	na	na
Picudas	PAST	P46Pa	small	na	Low	na	186	0	na	186	0	na	na
Picudas	PSTR	P46Ps	small	na	High	na	395	0	na	395	0	na	na
Picudas	SSID	P46Ss	small	Acute	Intermediate	2018-08-31	97	1	2018-11-26	184	1	na	na
Picudas	AAGA	P47Aa	small	na	Low	na	249	0	na	249	0	na	na
Picudas	PAST	P47Pa	small	Subacute	Low	2018-11-11	169	1	2019-09-22	484	1	na	na
Picudas	PSTR	P47Ps	small	Acute	High	2018-11-26	184	1	2019-01-05	224	1	na	na
Picudas	SSID	P47Ss	small	Subacute	Intermediate	2018-08-15	81	1	2019-02-15	265	1	na	na
Picudas	AAGA	P48Aa	small	Acute	Low	2019-03-13	291	1	2019-06-21	391	1	na	na
Picudas	PAST	P48Pa	small	na	Low	na	154	0	na	154	0	na	na
Picudas	PSTR	P48Ps	small	Acute	High	2018-09-01	98	1	2018-10-10	137	1	na	na
Picudas	SSID	P48Ss	small	Chronic	Intermediate	2018-08-07	73	1	2019-06-23	393	1	na	na
Picudas	AAGA	P49Aa	small	na	Low	na	297	0	na	297	0	na	na
Picudas	PAST	P49Pa	small	na	Low	na	297	0	na	297	0	na	na
Picudas	PSTR	P49Ps	medium	Subacute	High	2018-08-23	89	1	2019-02-10	260	1	na	na
Picudas	SSID	P49Ss	medium	Acute	Intermediate	2018-09-01	98	1	2018-11-17	175	1	na	na
Picudas	AAGA	P4Aa	small	na	Low	na	101	0	na	101	0	na	na
Picudas	ATEN	P4At	small	na	Low	na	101	0	na	101	0	na	na
Picudas	ISIN	P4Is	small	na	Low	na	9999	0	na	9999	0	na	na
Picudas	MCAV	P4Mc	large	Chronic	Intermediate	2018-12-12	200	1	2020-01-17	1160	1	na	na
Picudas	OANN	P4Oa	medium	Acute	Intermediate	2018-10-10	137	1	2018-12-17	205	1	na	na
Picudas	OFAV	P4Of	medium	na	Intermediate	na	9999	0	na	9999	0	na	na
Picudas	PAST	P4Pa	small	na	Low	na	9999	0	na	9999	0	na	na
Picudas	PCLI	P4Pc	medium	na	High	na	297	0	na	297	0	na	na
Picudas	PPOR	P4Pp	small	na	Low	na	9999	0	na	9999	0	na	na
Picudas	PSTR	P4Ps	small	Acute	High	2018-11-16	174	1	2018-12-25	213	1	na	na
Picudas	SINT	P4Si	small	na	Intermediate	na	126	0	na	126	0	na	na
Picudas	SSID	P4Ss	small	Acute	Intermediate	2018-08-03	69	1	2018-12-06	194	1	na	na
Picudas	AAGA	P50Aa	small	Chronic	Low	2019-03-11	289	1	2019-04-16	325	1	na	na
Picudas	PAST	P50Pa	small	na	Low	na	186	0	na	186	0	na	na
Picudas	PSTR	P50Ps	medium	Subacute	High	2019-01-28	247	1	2019-06-18	388	1	na	na
Picudas	SSID	P50Ss	small	Subacute	Intermediate	2018-08-28	94	1	2018-11-25	183	1	na	na
Picudas	AAGA	P51Aa	small	na	Low	na	297	0	na	297	0	na	na
Picudas	PAST	P51Pa	small	na	Low	na	9999	0	na	9999	0	na	na
Picudas	PSTR	P51Ps	medium	Acute	High	2018-11-19	177	1	2019-02-11	261	1	na	na
Picudas	SSID	P51Ss	small	Chronic	Intermediate	2018-08-01	67	1	2019-03-21	299	1	na	na
Picudas	AAGA	P52Aa	medium	na	Low	na	9999	0	na	9999	0	na	na
Picudas	PAST	P52Pa	small	na	Low	na	9999	0	na	9999	0	na	na
Picudas	PSTR	P52Ps	large	Chronic	High	2018-11-04	162	1	2019-07-07	407	1	na	na
Picudas	SSID	P52Ss	small	Acute	Intermediate	2018-10-16	143	1	2019-01-10	229	1	na	na
Picudas	AAGA	P53Aa	small	na	Low	na	9999	0	na	9999	0	na	na
Picudas	PAST	P53Pa	small	na	Low	na	186	0	na	186	0	na	na
Picudas	PSTR	P53Ps	medium	Subacute	High	2018-08-15	81	1	2018-10-17	144	1	na	na
Picudas	SSID	P53Ss	small	Acute	Intermediate	2018-07-22	57	1	2018-10-17	144	1	na	na
Picudas	AAGA	P54Aa	small	na	Low	na	9999	0	na	9999	0	na	na
Picudas	PAST	P54Pa	small	na	Low	na	297	0	na	297	0	na	na
Picudas	PSTR	P54Ps	medium	Acute	High	2018-12-27	215	1	2019-02-16	266	1	na	na
Picudas	SSID	P54Ss	medium	Chronic	Intermediate	2018-08-22	88	1	2019-08-05	436	1	na	na
Picudas	PAST	P55Pa	small	na	Low	na	249	0	na	249	0	na	na
Picudas	PSTR	P55Ps	small	na	High	na	101	0	na	101	0	na	na
Picudas	SSID	P55Ss	small	Acute	Intermediate	2018-08-17	83	1	2018-12-06	194	1	na	na
Picudas	PAST	P56Pa	small	na	Low	na	249	0	na	249	0	na	na
Picudas	PSTR	P56Ps	small	Acute	High	2018-09-02	99	1	2018-10-15	142	1	na	na
Picudas	SSID	P56Ss	small	na	Intermediate	na	297	0	na	297	0	na	na
Picudas	PAST	P57Pa	medium	Subacute	Low	2019-03-14	292	1	2020-01-17	736	1	na	na
Picudas	PSTR	P57Ps	small	Subacute	High	2018-11-27	185	1	2019-02-01	251	1	na	na
Picudas	SSID	P57Ss	small	Acute	Intermediate	2018-08-29	95	1	2018-10-28	155	1	na	na
Picudas	PAST	P58Pa	small	na	Low	na	249	0	na	249	0	na	na
Picudas	PSTR	P58Ps	small	na	High	na	297	0	na	297	0	na	na
Picudas	SSID	P58Ss	small	Subacute	Intermediate	2018-07-29	64	1	2018-10-30	157	1	na	na
Picudas	PAST	P59Pa	small	na	Low	na	249	0	na	249	0	na	na
Picudas	PSTR	P59Ps	small	Chronic	High	2019-06-23	393	1	2019-10-19	511	1	na	na
Picudas	SSID	P59Ss	small	Acute	Intermediate	2018-09-12	109	1	2018-12-08	196	1	na	na
Picudas	AAGA	P5Aa	small	Acute	Low	2018-10-06	133	1	2019-03-30	308	1	na	na
Picudas	ATEN	P5At	medium	Chronic	Low	2019-03-01	279	1	2020-01-17	628	1	na	na
Picudas	CNAT	P5Cn	large	Acute	High	2018-10-16	143	1	2019-01-31	250	1	na	na
Picudas	ISIN	P5Is	small	na	Low	na	9999	0	na	9999	0	na	na
Picudas	MCAV	P5Mc	small	Acute	Intermediate	2018-10-14	141	1	2018-11-05	163	1	na	na
Picudas	OFAV	P5Of	ExtraLarge	Acute	Intermediate	2018-08-05	71	1	2019-03-30	308	1	na	na
Picudas	PAST	P5Pa	small	na	Low	na	9999	0	na	9999	0	na	na
Picudas	PCLI	P5Pc	small	na	High	na	297	0	na	297	0	na	na
Picudas	PPOR	P5Pp	small	na	Low	na	394	0	na	394	0	na	na
Picudas	PSTR	P5Ps	medium	Acute	High	2018-10-14	141	1	2018-11-19	177	1	na	na
Picudas	SINT	P5Si	small	na	Intermediate	na	154	0	na	154	0	na	na
Picudas	SSID	P5Ss	small	Chronic	Intermediate	2018-09-02	99	1	2019-05-19	358	1	na	na
Picudas	PAST	P60Pa	small	na	Low	na	249	0	na	249	0	na	na
Picudas	PSTR	P60Ps	medium	Acute	High	2018-08-19	85	1	2018-10-08	135	1	na	na
Picudas	SSID	P60Ss	small	Subacute	Intermediate	2018-08-07	73	1	2018-11-05	163	1	na	na
Picudas	PAST	P61Pa	small	na	Low	na	249	0	na	249	0	na	na
Picudas	PSTR	P61Ps	medium	Subacute	High	2018-07-20	55	1	2018-12-24	212	1	na	na
Picudas	SSID	P61Ss	small	Acute	Intermediate	2018-09-13	110	1	2018-10-15	142	1	na	na
Picudas	PAST	P62Pa	small	na	Low	na	249	0	na	249	0	na	na
Picudas	PSTR	P62Ps	small	na	High	na	101	0	na	101	0	na	na
Picudas	SSID	P62Ss	small	na	Intermediate	na	249	0	na	249	0	na	na
Picudas	PAST	P63Pa	small	na	Low	na	249	0	na	249	0	na	na
Picudas	PSTR	P63Ps	small	Acute	High	2018-09-01	98	1	2018-10-10	137	1	na	na
Picudas	SSID	P63Ss	medium	Acute	Intermediate	2018-09-18	115	1	2018-12-01	189	1	na	na
Picudas	PAST	P64Pa	small	na	Low	na	297	0	na	297	0	na	na
Picudas	PSTR	P64Ps	small	Acute	High	2019-03-01	279	1	2019-04-09	318	1	na	na
Picudas	SSID	P64Ss	small	Subacute	Intermediate	2018-08-31	97	1	2019-02-23	273	1	na	na
Picudas	PAST	P65Pa	small	Acute	Low	2019-03-08	286	1	2020-01-17	636	1	na	na
Picudas	PSTR	P65Ps	small	na	High	na	9999	0	na	9999	0	na	na
Picudas	SSID	P65Ss	large	Acute	Intermediate	2018-08-30	96	1	2018-11-19	177	1	na	na
Picudas	PAST	P66Pa	medium	Acute	Low	2019-03-13	291	1	2019-06-21	391	1	na	na
Picudas	PSTR	P66Ps	small	Subacute	High	2018-09-01	98	1	2018-11-12	170	1	na	na
Picudas	SSID	P66Ss	medium	Chronic	Intermediate	2018-09-24	121	1	2019-12-16	569	1	na	na
Picudas	PAST	P67Pa	medium	Acute	Low	2019-03-02	280	1	2019-05-17	356	1	na	na
Picudas	PSTR	P67Ps	small	Subacute	High	2018-12-20	208	1	2019-03-02	280	1	na	na
Picudas	SSID	P67Ss	medium	Subacute	Intermediate	2018-08-22	88	1	2018-10-18	145	1	na	na
Picudas	PAST	P68Pa	small	na	Low	na	297	0	na	297	0	na	na
Picudas	PSTR	P68Ps	small	na	High	na	9999	0	na	9999	0	na	na
Picudas	SSID	P68Ss	small	Acute	Intermediate	2018-08-09	75	1	2018-11-11	169	1	na	na
Picudas	PAST	P69Pa	small	na	Low	na	297	0	na	297	0	na	na
Picudas	PSTR	P69Ps	small	Subacute	High	2018-09-01	98	1	2018-11-12	170	1	na	na
Picudas	SSID	P69Ss	medium	Subacute	Intermediate	2018-09-12	109	1	2019-02-02	252	1	na	na
Picudas	AAGA	P6Aa	small	Acute	Low	2018-11-17	175	1	2019-03-02	280	1	na	na
Picudas	ATEN	P6At	small	na	Low	na	101	0	na	101	0	na	na
Picudas	ISIN	P6Is	small	na	Low	na	9999	0	na	9999	0	na	na
Picudas	MCAV	P6Mc	small	na	Intermediate	na	173	0	na	173	0	na	na
Picudas	OANN	P6Oa	medium	na	Intermediate	na	297	0	na	297	0	na	na
Picudas	OFAV	P6Of	ExtraLarge	Subacute	Intermediate	2018-09-11	108	1	na	9999	0	2021-09-21	1214
Picudas	PAST	P6Pa	small	na	Low	na	143	0	na	143	0	na	na
Picudas	PPOR	P6Pp	small	na	Low	na	297	0	na	297	0	na	na
Picudas	PSTR	P6Ps	small	Acute	High	2018-09-14	111	1	2018-10-28	155	1	na	na
Picudas	SINT	P6Si	small	na	Intermediate	na	297	0	na	297	0	na	na
Picudas	SSID	P6Ss	small	Acute	Intermediate	2018-09-22	119	1	2019-02-03	253	1	na	na
Picudas	PAST	P70Pa	small	na	Low	na	297	0	na	297	0	na	na
Picudas	PSTR	P70Ps	medium	Acute	High	2018-12-10	198	1	2019-01-30	249	1	na	na
Picudas	SSID	P70Ss	small	Chronic	Intermediate	2018-10-21	148	1	2019-02-01	251	1	na	na
Picudas	PAST	P71Pa	small	na	Low	na	297	0	na	297	0	na	na
Picudas	PSTR	P71Ps	small	na	High	na	101	0	na	101	0	na	na
Picudas	SSID	P71Ss	small	Acute	Intermediate	2018-08-16	82	1	2018-10-28	155	1	na	na
Picudas	PAST	P72Pa	small	na	Low	na	297	0	na	297	0	na	na
Picudas	PSTR	P72Ps	small	Acute	High	2018-09-03	100	1	2018-09-28	125	1	na	na
Picudas	SSID	P72Ss	small	Chronic	Intermediate	2018-10-01	128	1	2019-02-19	269	1	na	na
Picudas	PAST	P73Pa	small	na	Low	na	297	0	na	297	0	na	na
Picudas	PSTR	P73Ps	medium	Acute	High	2018-08-04	70	1	2018-09-23	120	1	na	na
Picudas	SSID	P73Ss	medium	Subacute	Intermediate	2018-09-15	112	1	2019-02-01	251	1	na	na
Picudas	PAST	P74Pa	medium	Acute	Low	2019-03-09	287	1	2019-10-28	520	1	na	na
Picudas	PSTR	P74Ps	small	Subacute	High	2018-07-18	53	1	2018-09-28	125	1	na	na
Picudas	SSID	P74Ss	small	Subacute	Intermediate	2018-11-03	161	1	2019-03-19	297	1	na	na
Picudas	PAST	P75Pa	small	na	Low	na	297	0	na	297	0	na	na
Picudas	PSTR	P75Ps	small	Subacute	High	2018-07-28	63	1	2018-10-09	136	1	na	na
Picudas	SSID	P75Ss	medium	Acute	Intermediate	2018-11-03	161	1	2019-01-17	236	1	na	na
Picudas	PAST	P76Pa	small	na	Low	na	297	0	na	297	0	na	na
Picudas	PSTR	P76Ps	small	na	High	na	101	0	na	101	0	na	na
Picudas	SSID	P76Ss	small	na	Intermediate	na	297	0	na	297	0	na	na
Picudas	PAST	P77Pa	medium	na	Low	na	297	0	na	297	0	na	na
Picudas	PSTR	P77Ps	medium	Subacute	High	2018-12-18	206	1	2019-04-17	326	1	na	na
Picudas	SSID	P77Ss	small	Acute	Intermediate	2018-08-26	92	1	2018-11-21	179	1	na	na
Picudas	PAST	P78Pa	small	na	Low	na	297	0	na	297	0	na	na
Picudas	PSTR	P78Ps	small	Chronic	High	2019-05-31	370	1	2019-09-27	489	1	na	na
Picudas	SSID	P78Ss	small	Acute	Intermediate	2018-09-10	107	1	2018-12-06	194	1	na	na
Picudas	PAST	P79Pa	small	na	Low	na	297	0	na	297	0	na	na
Picudas	PSTR	P79Ps	small	na	High	na	173	0	na	173	0	na	na
Picudas	SSID	P79Ss	small	Acute	Intermediate	2018-10-10	137	1	2019-01-05	224	1	na	na
Picudas	AAGA	P7Aa	small	na	Low	na	249	0	na	249	0	na	na
Picudas	ATEN	P7At	medium	na	Low	na	101	0	na	101	0	na	na
Picudas	MCAV	P7Mc	large	Acute	Intermediate	2018-11-08	166	1	2019-02-23	273	1	na	na
Picudas	OFAV	P7Of	large	na	Intermediate	na	146	0	na	146	0	na	na
Picudas	PAST	P7Pa	medium	na	Low	na	9999	0	na	9999	0	na	na
Picudas	PSTR	P7Ps	small	Acute	High	2018-12-21	209	1	2019-01-29	248	1	na	na
Picudas	SINT	P7Si	small	na	Intermediate	na	173	0	na	173	0	na	na
Picudas	SSID	P7Ss	small	Subacute	Intermediate	2018-08-18	84	1	2019-05-14	353	1	na	na
Picudas	PAST	P80Pa	small	na	Low	na	297	0	na	297	0	na	na
Picudas	PSTR	P80Ps	small	Acute	High	2018-09-26	123	1	2018-11-20	178	1	na	na
Picudas	SSID	P80Ss	medium	Acute	Intermediate	2018-09-28	125	1	2018-12-11	199	1	na	na
Picudas	PAST	P81Pa	small	na	Low	na	9999	0	na	9999	0	na	na
Picudas	PSTR	P81Ps	medium	Acute	High	2018-08-04	70	1	2018-09-23	120	1	na	na
Picudas	SSID	P81Ss	medium	Subacute	Intermediate	2018-10-04	131	1	na	9999	0	2018-11-03	161
Picudas	PAST	P82Pa	small	na	Low	na	249	0	na	249	0	na	na
Picudas	PSTR	P82Ps	small	Acute	High	2018-10-18	145	1	2019-03-27	305	1	na	na
Picudas	SSID	P82Ss	small	Chronic	Intermediate	2018-10-19	146	1	2019-06-25	395	1	na	na
Picudas	PAST	P83Pa	small	na	Low	na	9999	0	na	9999	0	na	na
Picudas	PSTR	P83Ps	small	na	High	na	297	0	na	297	0	na	na
Picudas	SSID	P83Ss	small	na	Intermediate	na	249	0	na	249	0	na	na
Picudas	PAST	P84Pa	small	na	Low	na	9999	0	na	9999	0	na	na
Picudas	PSTR	P84Ps	large	Subacute	High	2018-10-17	144	1	2019-03-21	299	1	na	na
Picudas	SSID	P84Ss	small	Chronic	Intermediate	2018-08-05	71	1	2019-04-25	334	1	na	na
Picudas	PAST	P85Pa	small	na	Low	na	297	0	na	297	0	na	na
Picudas	PSTR	P85Ps	small	Acute	High	2018-09-27	124	1	2018-11-06	164	1	na	na
Picudas	SSID	P85Ss	small	Subacute	Intermediate	2018-09-19	116	1	2018-12-14	202	1	na	na
Picudas	PAST	P86Pa	small	na	Low	na	297	0	na	297	0	na	na
Picudas	PSTR	P86Ps	small	na	High	na	297	0	na	297	0	na	na
Picudas	SSID	P86Ss	small	Chronic	Intermediate	2018-09-17	114	1	2019-02-08	258	1	na	na
Picudas	PAST	P87Pa	medium	Acute	Low	2019-03-08	286	1	2019-04-24	333	1	na	na
Picudas	PSTR	P87Ps	small	Subacute	High	2019-06-04	374	1	2019-08-15	446	1	na	na
Picudas	SSID	P87Ss	small	Chronic	Intermediate	2018-08-30	96	1	2019-05-05	344	1	na	na
Picudas	PAST	P88Pa	small	na	Low	na	297	0	na	297	0	na	na
Picudas	PSTR	P88Ps	small	Subacute	High	2019-03-05	283	1	2019-05-16	355	1	na	na
Picudas	SSID	P88Ss	small	Acute	Intermediate	2018-11-20	178	1	2019-02-15	265	1	na	na
Picudas	PAST	P89Pa	small	na	Low	na	297	0	na	297	0	na	na
Picudas	PSTR	P89Ps	small	na	High	na	395	0	na	395	0	na	na
Picudas	SSID	P89Ss	small	Subacute	Intermediate	2018-09-07	104	1	2019-07-07	407	1	na	na
Picudas	AAGA	P8Aa	medium	na	Low	na	91	0	na	91	0	na	na
Picudas	ATEN	P8At	small	na	Low	na	101	0	na	101	0	na	na
Picudas	MCAV	P8Mc	small	Chronic	Intermediate	2018-11-11	169	1	2019-09-22	484	1	na	na
Picudas	OFAV	P8Of	ExtraLarge	na	Intermediate	na	9999	0	na	9999	0	na	na
Picudas	PAST	P8Pa	small	na	Low	na	9999	0	na	9999	0	na	na
Picudas	PPOR	P8Pp	small	na	Low	na	297	0	na	297	0	na	na
Picudas	PSTR	P8Ps	medium	Acute	High	2018-12-10	198	1	2019-01-29	248	1	na	na
Picudas	SINT	P8Si	small	Subacute	Intermediate	2018-10-05	132	1	2019-04-23	332	1	na	na
Picudas	SSID	P8Ss	small	na	Intermediate	na	186	0	na	186	0	na	na
Picudas	PAST	P90Pa	small	na	Low	na	249	0	na	249	0	na	na
Picudas	PSTR	P90Ps	medium	Subacute	High	2018-07-15	50	1	2018-12-19	207	1	na	na
Picudas	SSID	P90Ss	medium	Subacute	Intermediate	2018-10-13	140	1	2019-02-17	267	1	na	na
Picudas	PAST	P91Pa	small	na	Low	na	9999	0	na	9999	0	na	na
Picudas	PSTR	P91Ps	medium	Acute	High	2018-12-11	199	1	2019-01-30	249	1	na	na
Picudas	SSID	P91Ss	small	Subacute	Intermediate	2018-08-17	83	1	2019-03-09	287	1	na	na
Picudas	PAST	P92Pa	small	na	Low	na	9999	0	na	9999	0	na	na
Picudas	PSTR	P92Ps	medium	Acute	High	2018-08-13	79	1	2018-10-02	129	1	na	na
Picudas	PAST	P93Pa	small	na	Low	na	9999	0	na	9999	0	na	na
Picudas	PSTR	P93Ps	small	na	High	na	297	0	na	297	0	na	na
Picudas	SSID	P93Ss	medium	Subacute	Intermediate	2018-09-27	124	1	2019-03-23	301	1	na	na
Picudas	PSTR	P94Ps	small	na	High	na	297	0	na	297	0	na	na
Picudas	SSID	P94Ss	small	Acute	Intermediate	2018-11-05	163	1	2019-01-30	249	1	na	na
Picudas	PSTR	P95Ps	medium	Acute	High	2018-11-14	172	1	2019-04-03	312	1	na	na
Picudas	SSID	P95Ss	small	UK	Intermediate	2018-10-25	152	1	2019-01-15	234	1	na	na
Picudas	PSTR	P96Ps	medium	Acute	High	2018-08-31	97	1	2018-10-21	148	1	na	na
Picudas	SSID	P96Ss	small	na	Intermediate	na	297	0	na	297	0	na	na
Picudas	PSTR	P97Ps	small	UK	High	2018-07-22	57	1	2018-09-24	121	1	na	na
Picudas	SSID	P97Ss	small	Acute	Intermediate	2019-01-20	239	1	2019-04-17	326	1	na	na
Picudas	PSTR	P98Ps	small	Subacute	High	2018-12-20	208	1	2019-04-19	328	1	na	na
Picudas	SSID	P98Ss	small	Acute	Intermediate	2019-01-17	236	1	2019-04-13	322	1	na	na
Picudas	PSTR	P99Ps	small	na	High	na	297	0	na	297	0	na	na
Picudas	SSID	P99Ss	medium	Subacute	Intermediate	2018-12-14	202	1	2019-04-14	323	1	na	na
Picudas	AAGA	P9Aa	small	na	Low	na	9999	0	na	9999	0	na	na
Picudas	ATEN	P9At	small	na	Low	na	9999	0	na	9999	0	na	na
Picudas	MCAV	P9Mc	small	na	Intermediate	na	173	0	na	173	0	na	na
Picudas	PAST	P9Pa	small	Chronic	Low	2018-08-20	86	1	2020-01-17	1087	1	na	na
Picudas	PPOR	P9Pp	small	na	Low	na	297	0	na	297	0	na	na
Picudas	PSTR	P9Ps	medium	Subacute	High	2018-11-25	183	1	2019-03-24	302	1	na	na
Picudas	SINT	P9Si	small	na	Intermediate	na	297	0	na	297	0	na	na
Picudas	SSID	P9Ss	small	Chronic	Intermediate	2018-09-20	117	1	2019-02-06	256	1	na	na

## Sheet: Codes explanation
Code	Explanation
Site	The two locations sampled in Puerto Morelos, Quintana Roo.
Species	AGRRA code for the susceptible species monitored in this sutdy
Col	Code of the individual coral colony
Size	Size category from maximum diameter (small: <33 cm; medium: >33 to 66 cm; large: >66 to <100 cm; and extra-large: >100 cm)
Progression	Type of lesion progresion sensu Work & Aeby (2006)
ExpectedSusceptibility	Species expected susceptibility sensu Papke et al., 2024 & FEDP, 2018
DIS_date	Date of onset of SCTLD signs from the tissue loss rate
DIS_time	Day from outbreak onset to the event (disease or censoring) indicated in Status_dis. 9999 indicates no censoring or development of disease during the study period.
Status_dis	Binary operator indicating disease occurrence (1) or censoring (0)
DEATH_date	Date of complete tissue loss
DEATH_time	Day from outbreak onset to the event (death or censoring) indicated in Status_death. 9999 indicates no censoring or death during the study period.
Status_death	Binary operator indicating death (1) or censoring (0)
Recov_date	Date of the disease stop.
Recov_time	Day from outbreak onset until the disease stop.

## Sheet: References
No	Referencie
1	Work TM, Aeby GS. Systematically describing gross lesions in corals. Diseases of aquatic organisms. 2006; 70(1-2):155-160.
2	Papke, E., Carreiro, A., Dennison, C., Deutsch, J. M., Isma, L. M., Meiling, S. S., Rossin, A. M., Baker, A. C., Brandt, M. E., Garg, N., Holstein, D. M., Traylor-Knowles, N., Voss, J. D., & Ushijima, B. (2023). Stony coral tissue loss disease: a review of emergence, impacts, etiology, diagnostics, and intervention. In Frontiers in Marine Science (Vol. 10). Frontiers Media SA. https://doi.org/10.…
3	Florida Department of Environmental Protection (FDEP). Stony Coral Tissue Loss Disease (SCTLD) Case Definition. 2018. Available from: https://floridadep.gov/sites/default/files/Copy%20of%20StonyCoralTissueLossDisease_CaseDefinition%20final%2010022018.pdf
